# Supplementary material for: Sequencing of 15 622 gene‐bearing BACs clarifies the gene‐dense regions of the barley genome
Source: Plant J. 2015 Sep 21;84(1):216–27. doi: 10.1111/tpj.12959 (PMC5014227; doi:10.1111/tpj.12959)
Supplement: Supplementary file 5 — Table S1. Statistics of BAC sequence assembly for different minimum node sizes. [file TPJ-84-216-s005.xlsx]

## Sheet: Sheet1
Table S1. Statistics of BAC sequence assembly for different minimum node sizes.
Min Node Size	HV Set	# BACs	Avg. # Nodes / BAC	Length of assembled reads (bp)	Avg. BAC Length	Avg. N50	Avg. N75	Avg. N90	Avg. L50	Avg. L75	Avg. L90	# Unique HC Models *	# Unique LC Models *
100	3	2123	30	221329225	104253	22345	10778	4366	2.6	5	8.6	NA	NA
100	4	2134	31.3	266413198	124842	20991	10837	4979	3.5	7.1	12.3	NA	NA
100	5	2161	26.4	250223324	115791	25175	12818	5706	2.8	5.4	9.2	NA	NA
100	6	2181	26.2	227828567	104461	20147	10183	4669	3.2	6.2	10.4	NA	NA
100	7	2155	22.7	228934235	106234	27881	15559	7042	2.5	4.7	7.7	NA	NA
100	8	2180	27.5	228919327	105009	22343	11074	4748	2.9	5.9	10.4	NA	NA
100	9	1638	26.5	174329244	106428	22928	11768	4912	2.8	5.8	10.3	NA	NA
100	10	1050	43.6	118985319	113319	31136	14985	5462	2.3	4.5	8.3	NA	NA
100	All Sets	15622	28.3	1716962439	109907	23660	12073	5231	2.8	5.6	9.7	NA	NA
200	3	2123	18.8	217876895	102627	22707	11239	4934	2.6	4.8	8	4733	5177
200	4	2134	23.7	264139517	123777	21092	11037	5205	3.4	6.9	11.6	4015	5029
200	5	2161	19.1	248005208	114764	25417	13084	5992	2.7	5.3	8.8	4029	5259
200	6	2181	19.2	225688671	103479	20324	10438	4961	3.1	6	9.8	3671	4353
200	7	2155	15.5	226742726	105217	28063	15976	7474	2.4	4.5	7.3	4056	4871
200	8	2180	20.6	226799383	104036	22524	11350	5048	2.9	5.8	9.8	3993	4808
200	9	1638	20.4	172930153	105574	23092	12007	5156	2.7	5.6	9.7	3532	4307
200	10	1050	21.9	115572808	110069	31987	16159	7443	2.2	4.2	6.9	2313	2863
200	All Sets	15622	19.7	1697755361	108677	23906	12435	5679	2.8	5.5	9.1	15707	19330
400	3	2123	14.4	215338448	101431	22975	11556	5380	2.5	4.7	7.6	4733	5173
400	4	2134	19.8	261756143	122660	21206	11202	5410	3.3	6.6	10.8	4012	5013
400	5	2161	16.1	246155661	113908	25539	13284	6192	2.7	5.1	8.4	4027	5249
400	6	2181	16.3	223920615	102669	20442	10623	5118	3	5.8	9.3	3665	4346
400	7	2155	12.9	225190771	104497	28261	16185	7712	2.4	4.4	7	4054	4868
400	8	2180	17.2	224627560	103040	22759	11557	5331	2.8	5.5	9.2	3989	4793
400	9	1638	17	171292922	104574	23256	12201	5380	2.7	5.3	9	3528	4306
400	10	1050	12.6	112940735	107563	32486	17106	8619	2.2	4	6.2	2310	2858
400	All Sets	15622	16	1681222855	107619	24102	12696	5992	2.7	5.3	8.6	15701	19308
* Numbers do not include gene models hitting >= 10 BACs.
NA: numbers of gene models not shown for these node sizes as a niminum length of 200 bp was used for the BLAST alignments.
