# Supplementary material for: Sequencing of 15 622 gene‐bearing BACs clarifies the gene‐dense regions of the barley genome
Source: Plant J. 2015 Sep 21;84(1):216–27. doi: 10.1111/tpj.12959 (PMC5014227; doi:10.1111/tpj.12959)
Supplement: Supplementary file 6 — Table S2. High confidence (HC) and low‐confidence (LC) gene models predicted by IBSC (2012) that hit ≥10 BACs. [file TPJ-84-216-s006.xlsx]

## Sheet: models_removed_min200
Table S2. High-confidence (HC) and low-confidence (LC) gene models predicted by IBSC (2012) that hit ≥ 10 BACs.
Gene model	Confidence	Annotation
MLOC_9956.1	HC	FAR1-related sequence 5 LENGTH=788
MLOC_9885.1	HC	Retrotransposon protein, putative, unclassified
MLOC_98.1	HC	Unknown protein
MLOC_978.1	HC	cDNA clone:J013022N21, full insert sequence
MLOC_9719.2	HC	Unknown protein
MLOC_9663.1	HC	Retrotransposon protein, putative, unclassified
MLOC_9625.1	HC	Retrotransposon protein, putative, Ty1-copia subclass
MLOC_9611.1	HC	Retrotransposon protein, putative, unclassified
MLOC_9564.1	HC	Cyst nematode resistance protein-like protein
MLOC_95.1	HC	Retrotransposon protein, putative, unclassified
MLOC_9495.1	HC	Retrotransposon protein, putative, unclassified
MLOC_9462.1	HC	Transposon protein, putative, Pong sub-class
MLOC_9456.1	HC	Retrotransposon protein, putative, unclassified
MLOC_945.1	HC	Chlorophyll a-b binding protein 2
MLOC_9448.1	HC	FAR1-related sequence 4 LENGTH=732
MLOC_9375.1	HC	Retrotransposon protein, putative, unclassified
MLOC_9351.1	HC	Transposon protein, putative, Mutator sub-class
MLOC_9324.1	HC	Retrotransposon protein, putative, unclassified
MLOC_9317.2	HC	ATP-dependent DNA helicase PIF1
MLOC_9315.2	HC	Transposon protein, putative, Mutator sub-class, expressed
MLOC_9309.1	HC	Retrotransposon protein, putative, unclassified
MLOC_9307.1	HC	Unknown protein
MLOC_9304.1	HC	Retrotransposon protein, putative, unclassified
MLOC_9271.1	HC	Retrotransposon protein, putative, unclassified
MLOC_9225.1	HC	RNA-directed DNA polymerase (reverse transcriptase)-related family protein LENGTH=146
MLOC_922.1	HC	Retrotransposon protein, putative, Ty1-copia subclass
MLOC_9219.1	HC	Transposon protein, putative, CACTA, En/Spm sub-class
MLOC_9213.2	HC	Retrotransposon protein, putative, unclassified
MLOC_9197.1	HC	Retrotransposon protein, putative, unclassified
MLOC_9183.1	HC	Retrotransposon protein, putative, unclassified, expressed
MLOC_9179.1	HC	Retrotransposon protein, putative, Ty3-gypsy subclass
MLOC_9165.1	HC	Retrotransposon protein, putative, LINE subclass
MLOC_9153.1	HC	Retrotransposon protein, putative, unclassified
MLOC_9131.1	HC	Retrotransposon protein, putative, unclassified
MLOC_9120.1	HC	Retrotransposon protein, putative, unclassified
MLOC_9085.1	HC	Unknown protein
MLOC_9076.1	HC	Retrotransposon protein, putative, LINE subclass
MLOC_9034.1	HC	Cyst nematode resistance protein-like protein
MLOC_9032.1	HC	Retrotransposon protein, putative, unclassified
MLOC_9019.1	HC	Unknown protein
MLOC_901.1	HC	Retrotransposon protein, putative, unclassified
MLOC_8994.1	HC	Transposon protein, putative, Pong sub-class
MLOC_8971.1	HC	Retrotransposon protein, putative, unclassified
MLOC_8909.1	HC	Retrotransposon protein, putative, unclassified
MLOC_8870.1	HC	3-ketoacyl-CoA synthase
MLOC_8852.1	HC	Unknown protein
MLOC_8843.3	HC	Retrotransposon protein, putative, unclassified
MLOC_8768.1	HC	Retrotransposon protein, putative, unclassified
MLOC_8759.1	HC	Unknown protein
MLOC_874.1	HC	Transposon protein, putative, Pong sub-class
MLOC_8700.1	HC	Retrotransposon protein, putative, unclassified
MLOC_8680.1	HC	Retrotransposon protein, putative, unclassified
MLOC_8654.1	HC	Retrotransposon protein, putative, unclassified
MLOC_8628.1	HC	Retrotransposon protein, putative, unclassified
MLOC_8599.1	HC	Retrotransposon protein, putative, unclassified
MLOC_8532.1	HC	Retrotransposon protein, putative, unclassified
MLOC_8504.1	HC	Retrotransposon protein, putative, LINE subclass
MLOC_8442.1	HC	cDNA clone:J013022N21, full insert sequence
MLOC_841.1	HC	Retrotransposon protein, putative, unclassified
MLOC_8395.1	HC	Cyst nematode resistance protein-like protein
MLOC_8368.1	HC	Retrotransposon protein, putative, unclassified
MLOC_8336.1	HC	RNA-directed DNA polymerase (reverse transcriptase)-related family protein LENGTH=210
MLOC_8296.1	HC	Expansin
MLOC_8293.1	HC	Retrotransposon protein, putative, unclassified
MLOC_82043.1	HC	Gag-pol polyprotein
MLOC_81999.1	HC	Unknown protein
MLOC_81998.2	HC	HGWP repeat containing protein-like
MLOC_81973.1	HC	Unknown protein
MLOC_81957.1	HC	Expansin A2
MLOC_81928.1	HC	Helicase-like protein
MLOC_81847.1	HC	Retrotransposon protein, putative, unclassified
MLOC_81822.1	HC	Retrotransposon protein, putative, LINE subclass
MLOC_81772.1	HC	Retrotransposon protein, putative, LINE subclass
MLOC_81734.1	HC	Retrotransposon protein, putative, unclassified
MLOC_81712.1	HC	Retrotransposon protein, putative, unclassified
MLOC_81644.1	HC	Retrotransposon protein, putative, unclassified
MLOC_81633.1	HC	Retrotransposon protein, putative, Ty3-gypsy subclass
MLOC_81525.1	HC	Unknown protein
MLOC_81310.1	HC	Retrotransposon protein, putative, LINE subclass
MLOC_81217.1	HC	Unknown protein
MLOC_81179.1	HC	Retrotransposon protein, putative, unclassified
MLOC_81109.1	HC	Chlorophyll a-b binding protein 3C-like
MLOC_8109.1	HC	Retrotransposon protein, putative, unclassified
MLOC_81044.1	HC	Retrotransposon protein, putative, unclassified
MLOC_81010.1	HC	Retrotransposon protein, putative, unclassified
MLOC_80992.1	HC	Retrotransposon protein, putative, unclassified
MLOC_80984.1	HC	Retrotransposon protein, putative, unclassified
MLOC_80910.1	HC	Terpenoid cylase/protein prenyltransferase alpha-alpha toroid
MLOC_80891.1	HC	Retrotransposon protein, putative, unclassified
MLOC_8079.1	HC	Retrotransposon protein, putative, unclassified
MLOC_80787.1	HC	Helicase-like protein
MLOC_80726.1	HC	Unknown protein
MLOC_80713.1	HC	Transposon protein, putative, Pong sub-class
MLOC_80692.1	HC	Unknown protein
MLOC_80668.1	HC	Retrotransposon protein, putative, unclassified
MLOC_80582.2	HC	HAT family dimerization domain-containing protein
MLOC_80578.2	HC	Retrotransposon protein, putative, unclassified
MLOC_80527.1	HC	hAT dimerisation domain-containing protein / transposase-related LENGTH=382
MLOC_80515.1	HC	Leucine-rich receptor-like protein kinase family protein LENGTH=1173
MLOC_80482.1	HC	Retrotransposon protein, putative, unclassified
MLOC_80436.1	HC	Unknown protein
MLOC_80403.1	HC	Retrotransposon protein, putative, unclassified
MLOC_80393.1	HC	Retrotransposon protein, putative, unclassified
MLOC_80382.1	HC	Retrotransposon protein, putative, LINE subclass
MLOC_80327.1	HC	Unknown protein
MLOC_80183.2	HC	Peroxidase 66
MLOC_80168.1	HC	Retrotransposon protein, putative, unclassified
MLOC_80146.1	HC	Retrotransposon protein, putative, unclassified
MLOC_80094.2	HC	Aquaporin
MLOC_80076.1	HC	Retrotransposon protein, putative, LINE subclass
MLOC_80019.1	HC	Retrotransposon protein, putative, unclassified, expressed
MLOC_79945.1	HC	Retrotransposon protein, putative, unclassified
MLOC_79911.1	HC	Retrotransposon protein, putative, unclassified
MLOC_79906.1	HC	Lysine-specific demethylase REF6
MLOC_79874.1	HC	Transposon protein, putative, Mutator sub-class, expressed
MLOC_79782.1	HC	cDNA clone:J013022N21, full insert sequence
MLOC_79732.1	HC	Retrotransposon protein, putative, LINE subclass
MLOC_79701.1	HC	Retrotransposon protein, putative, unclassified
MLOC_79655.1	HC	Retrotransposon protein, putative, unclassified
MLOC_79632.1	HC	Far-red impaired response protein-like
MLOC_79585.1	HC	Retrotransposon protein, putative, unclassified
MLOC_79534.1	HC	Retrotransposon protein, putative, unclassified
MLOC_79524.1	HC	Retrotransposon protein, putative, unclassified
MLOC_79522.1	HC	Retrotransposon protein, putative, unclassified
MLOC_79477.1	HC	Retrotransposon protein, putative, unclassified
MLOC_7940.1	HC	Transcription factor, putative
MLOC_79173.1	HC	Retrotransposon protein, putative, unclassified
MLOC_79154.1	HC	Retrotransposon protein, putative, LINE subclass
MLOC_79109.1	HC	Alpha NAC-like protein
MLOC_79098.1	HC	ATP-dependent DNA helicase PIF1
MLOC_79018.1	HC	Receptor-like protein kinase
MLOC_78965.1	HC	Retrotransposon protein, putative, unclassified
MLOC_78948.1	HC	Retrotransposon protein, putative, LINE subclass
MLOC_78906.1	HC	Retrotransposon protein, putative, unclassified
MLOC_78804.1	HC	Retrotransposon protein, putative, unclassified
MLOC_78799.1	HC	Retrotransposon protein, putative, unclassified
MLOC_78730.1	HC	Retrotransposon protein, putative, unclassified
MLOC_78719.1	HC	Retrotransposon protein, putative, unclassified
MLOC_78710.1	HC	Retrotransposon protein, putative, LINE subclass
MLOC_7870.1	HC	Unknown protein
MLOC_78681.1	HC	Retrotransposon protein, putative, LINE subclass
MLOC_78550.1	HC	Retrotransposon protein, putative, LINE subclass
MLOC_78526.1	HC	Retrotransposon protein, putative, unclassified
MLOC_7851.1	HC	Retrotransposon protein, putative, LINE subclass
MLOC_78483.1	HC	Retrotransposon protein, putative, unclassified
MLOC_78477.1	HC	Retrotransposon protein, putative, unclassified
MLOC_78351.1	HC	Retrotransposon protein, putative, unclassified
MLOC_78085.1	HC	Retrotransposon protein, putative, unclassified
MLOC_78040.1	HC	Transposon protein, putative, CACTA, En/Spm sub-class
MLOC_78021.1	HC	Transposon protein, putative, CACTA, En/Spm sub-class
MLOC_78005.1	HC	HAT family dimerisation domain containing protein
MLOC_77956.1	HC	RNA-directed DNA polymerase (Reverse transcriptase)-related family protein
MLOC_77925.1	HC	Retrotransposon protein, putative, unclassified
MLOC_7792.1	HC	Unknown protein
MLOC_77885.1	HC	Retrotransposon protein, putative, unclassified
MLOC_77876.1	HC	ATP-dependent DNA helicase PIF1
MLOC_77870.1	HC	Retrotransposon protein, putative, unclassified
MLOC_77790.1	HC	Unknown protein
MLOC_77786.1	HC	Ribosomal protein-like
MLOC_77773.1	HC	NBS-LRR disease resistance protein homologue
MLOC_77727.1	HC	Retrotransposon protein, putative, unclassified
MLOC_77618.1	HC	Retrotransposon protein, putative, LINE subclass
MLOC_77579.1	HC	Retrotransposon protein, putative, LINE subclass
MLOC_7741.1	HC	Retrotransposon protein, putative, unclassified
MLOC_77349.1	HC	Gag-Pol polyprotein
MLOC_77313.1	HC	Late embryogenesis abundant protein-like protein
MLOC_77310.1	HC	NBS-LRR disease resistance protein, putative, expressed
MLOC_77244.1	HC	Helicase-like
MLOC_77219.1	HC	RNA-directed DNA polymerase (reverse transcriptase)-related family protein LENGTH=210
MLOC_77032.1	HC	Retrotransposon protein, putative, LINE subclass
MLOC_76947.1	HC	Retrotransposon protein, putative, unclassified, expressed
MLOC_76747.1	HC	Histone H2B
MLOC_76741.1	HC	Unknown protein
MLOC_766.1	HC	Retrotransposon protein, putative, unclassified
MLOC_76566.1	HC	Retrotransposon protein, putative, unclassified
MLOC_7654.1	HC	Retrotransposon protein, putative, LINE subclass
MLOC_76493.1	HC	NBS-LRR disease resistance protein, putative
MLOC_76396.1	HC	Retrotransposon protein, putative, LINE subclass
MLOC_76374.2	HC	FAR1-related sequence 5 LENGTH=788
MLOC_76366.3	HC	Multidrug resistance protein ABC transporter family
MLOC_76359.1	HC	Retrotransposon protein, putative, Ty1-copia subclass
MLOC_76345.1	HC	Transposon protein, putative, Pong sub-class
MLOC_76041.1	HC	Retrotransposon protein, putative, LINE subclass
MLOC_76017.1	HC	Retrotransposon protein, putative, unclassified
MLOC_76003.1	HC	Calcium-dependent protein kinase
MLOC_75982.1	HC	Retrotransposon protein, putative, unclassified
MLOC_75808.1	HC	FAR1-related sequence 5 LENGTH=788
MLOC_75784.1	HC	Retrotransposon protein, putative, LINE subclass
MLOC_75706.1	HC	Retrotransposon protein, putative, unclassified
MLOC_757.1	HC	Retrotransposon protein, putative, unclassified
MLOC_756.1	HC	Lysine-specific demethylase REF6
MLOC_75442.1	HC	Retrotransposon protein, putative, unclassified
MLOC_75387.1	HC	Transposon protein, putative, CACTA, En/Spm sub-class
MLOC_75304.1	HC	Laccase, putative
MLOC_75222.1	HC	HAT family dimerisation domain containing protein, expressed
MLOC_75135.1	HC	Transcription factor, putative
MLOC_75123.1	HC	Retrotransposon protein, putative, LINE subclass
MLOC_75119.1	HC	Retrotransposon protein, putative, unclassified
MLOC_75077.1	HC	Retrotransposon protein, putative, unclassified
MLOC_74989.1	HC	Retrotransposon protein, putative, unclassified
MLOC_749.1	HC	Retrotransposon protein, putative, unclassified
MLOC_74749.1	HC	Receptor-like kinase 2
MLOC_74686.1	HC	Retrotransposon protein, putative, unclassified
MLOC_74594.1	HC	Retrotransposon protein, putative, LINE subclass
MLOC_74587.1	HC	Tubulin, beta chain
MLOC_74585.1	HC	Similarity to late embryogenesis abundant protein
MLOC_74546.1	HC	Retrotransposon protein, putative, unclassified
MLOC_74545.1	HC	Retrotransposon protein, putative, unclassified
MLOC_74542.1	HC	NBS-LRR disease resistance protein, putative, expressed
MLOC_74533.1	HC	Actin
MLOC_74485.1	HC	UDP-Glycosyltransferase superfamily protein LENGTH=496
MLOC_7444.1	HC	HAT family dimerisation domain containing protein, expressed
MLOC_74354.1	HC	FAD-binding Berberine family protein LENGTH=530
MLOC_74327.1	HC	Retrotransposon protein, putative, LINE subclass
MLOC_74310.1	HC	Retrotransposon protein, putative, unclassified
MLOC_74290.1	HC	3-ketoacyl-CoA synthase
MLOC_74281.1	HC	Retrotransposon protein, putative, unclassified
MLOC_7423.1	HC	RNA-directed DNA polymerase (Reverse transcriptase)-related family protein
MLOC_7384.1	HC	Actin
MLOC_73813.1	HC	Retrotransposon protein, putative, LINE subclass
MLOC_73772.2	HC	Receptor-like protein kinase
MLOC_73660.1	HC	Retrotransposon protein, putative, unclassified
MLOC_73637.1	HC	Retrotransposon protein, putative, unclassified
MLOC_73523.1	HC	Retrotransposon protein, putative, unclassified
MLOC_73361.1	HC	HAT family dimerisation domain containing protein, expressed
MLOC_73240.1	HC	1-aminocyclopropane-1-carboxylate oxidase-like protein
MLOC_73077.1	HC	Beta-1,3-glucanase 2
MLOC_72996.1	HC	Transposon protein, putative, CACTA, En/Spm sub-class
MLOC_72908.1	HC	Retrotransposon protein, putative, unclassified
MLOC_72870.1	HC	Retrotransposon protein, putative, unclassified, expressed
MLOC_72805.2	HC	NBS-LRR disease resistance protein, putative, expressed
MLOC_72682.1	HC	RNA-directed DNA polymerase (reverse transcriptase)-related family protein LENGTH=146
MLOC_72601.1	HC	Retrotransposon protein, putative, unclassified
MLOC_72332.1	HC	NAM-like protein
MLOC_72302.1	HC	Unknown protein
MLOC_72290.1	HC	Chlorophyll a-b binding protein 2
MLOC_72127.1	HC	Unknown protein
MLOC_71984.1	HC	HAT family dimerisation domain containing protein
MLOC_71894.1	HC	Alpha NAC-like protein
MLOC_71829.1	HC	Unknown protein
MLOC_71811.1	HC	Retrotransposon protein, putative, unclassified
MLOC_71801.1	HC	Zinc finger MYM-type protein
MLOC_71799.1	HC	Retrotransposon protein, putative, unclassified
MLOC_71693.1	HC	Potassium transporter, putative
MLOC_714.1	HC	Retrotransposon protein, putative, unclassified
MLOC_713.1	HC	Transposon protein, putative, Mutator sub-class
MLOC_7098.1	HC	Retrotransposon protein, putative, unclassified
MLOC_70907.1	HC	Retrotransposon protein, putative, unclassified
MLOC_70762.1	HC	FAD-binding Berberine family protein LENGTH=535
MLOC_70734.3	HC	Receptor-like protein kinase
MLOC_70729.1	HC	RNA-directed DNA polymerase (reverse transcriptase)-related family protein LENGTH=210
MLOC_70695.1	HC	Retrotransposon protein, putative, unclassified
MLOC_70679.1	HC	Retrotransposon protein, putative, unclassified
MLOC_70606.1	HC	Retrotransposon protein, putative, LINE subclass
MLOC_70578.2	HC	Retrotransposon protein, putative, unclassified
MLOC_70559.1	HC	Rp1-like protein
MLOC_70354.1	HC	Transposon protein, putative, Mutator sub-class
MLOC_70318.1	HC	Retrotransposon protein, putative, unclassified
MLOC_70172.1	HC	Retrotransposon protein, putative, unclassified
MLOC_69899.1	HC	Laccase, putative
MLOC_69828.1	HC	Retrotransposon protein, putative, unclassified
MLOC_69785.1	HC	Transposon protein, putative, Mutator sub-class, expressed
MLOC_6973.3	HC	GRF zinc finger family protein, expressed
MLOC_6966.1	HC	Retrotransposon protein, putative, unclassified
MLOC_69498.1	HC	Chlorophyll a/b binding protein
MLOC_6934.1	HC	Calcium dependent protein kinase 5
MLOC_69294.1	HC	Transposon protein, putative, CACTA, En/Spm sub-class
MLOC_69255.1	HC	Retrotransposon protein, putative, unclassified
MLOC_69184.1	HC	Retrotransposon protein, putative, unclassified
MLOC_69090.4	HC	Receptor-like protein kinase
MLOC_68993.1	HC	Receptor-like protein kinase
MLOC_68976.1	HC	3-ketoacyl-CoA synthase
MLOC_68919.1	HC	Peroxidase
MLOC_68912.1	HC	FAD-binding Berberine family protein LENGTH=533
MLOC_68850.1	HC	Retrotransposon protein, putative, unclassified
MLOC_68698.1	HC	myb domain protein 17 LENGTH=299
MLOC_68568.1	HC	Histone H2A
MLOC_68549.1	HC	Retrotransposon protein, putative, unclassified
MLOC_68489.1	HC	Retrotransposon protein, putative, Ty1-copia subclass, expressed
MLOC_68022.1	HC	HAT family dimerization domain-containing protein
MLOC_67694.1	HC	P0650D04.15 protein
MLOC_67693.1	HC	Retrotransposon protein, putative, unclassified
MLOC_67657.2	HC	Receptor-like protein kinase
MLOC_67637.1	HC	1-aminocyclopropane-1-carboxylate oxidase
MLOC_67558.1	HC	Retrotransposon protein, putative, unclassified, expressed
MLOC_67525.1	HC	HAT family dimerisation domain containing protein, expressed
MLOC_67516.1	HC	Retrotransposon protein, putative, unclassified
MLOC_67318.1	HC	FAD-binding Berberine family protein LENGTH=532
MLOC_67227.1	HC	Unknown protein
MLOC_67226.1	HC	Retrotransposon protein, putative, unclassified
MLOC_67222.1	HC	Retrotransposon protein, putative, unclassified
MLOC_67067.2	HC	Phenylalanine ammonia-lyase
MLOC_6698.1	HC	Retrotransposon protein, putative, unclassified
MLOC_6696.1	HC	myb domain protein 20 LENGTH=282
MLOC_66908.1	HC	HAT family dimerisation domain containing protein
MLOC_66785.1	HC	Retrotransposon protein, putative, unclassified
MLOC_66749.1	HC	Unknown protein
MLOC_66709.1	HC	Transposon protein, putative, CACTA, En/Spm sub-class, expressed
MLOC_66651.1	HC	Retrotransposon protein, putative, unclassified
MLOC_66636.1	HC	Retrotransposon protein, putative, unclassified
MLOC_66610.1	HC	Resistance protein
MLOC_66513.1	HC	Pre-mRNA-processing-splicing factor LENGTH=2359
MLOC_66499.1	HC	F-box domain containing protein
MLOC_66480.2	HC	RNA-directed DNA polymerase (reverse transcriptase)-related family protein LENGTH=320
MLOC_66444.1	HC	Retrotransposon protein, putative, unclassified
MLOC_66298.1	HC	Endoglucanase 1
MLOC_66137.1	HC	RNA-directed DNA polymerase (reverse transcriptase)-related family protein LENGTH=210
MLOC_66079.3	HC	Transposon protein, putative, CACTA, En/Spm sub-class
MLOC_65939.2	HC	Retrotransposon protein, putative, unclassified
MLOC_65695.1	HC	FAR1-related sequence 4 LENGTH=732
MLOC_65684.2	HC	Cysteine proteinase
MLOC_65597.1	HC	RNA-directed DNA polymerase (reverse transcriptase)-related family protein LENGTH=211
MLOC_65542.1	HC	Transposon protein, putative, CACTA, En/Spm sub-class
MLOC_65286.1	HC	NAC domain protein,
MLOC_65183.1	HC	Histone H2A
MLOC_65101.1	HC	NAC domain protein
MLOC_64993.1	HC	Receptor-like protein kinase
MLOC_64900.1	HC	Phenylalanine ammonia-lyase
MLOC_64898.1	HC	Transposon protein, putative, Mutator sub-class
MLOC_64859.1	HC	Retrotransposon protein, putative, unclassified
MLOC_64837.1	HC	Unknown protein
MLOC_64700.1	HC	Retrotransposon like protein
MLOC_64679.1	HC	Ribulose bisphosphate carboxylase small chain
MLOC_64532.1	HC	Retrotransposon protein, putative, Ty1-copia subclass
MLOC_64512.1	HC	Uncharacterised conserved protein UCP015417, vWA LENGTH=655
MLOC_64411.1	HC	Retrotransposon protein, putative, unclassified
MLOC_64303.1	HC	Transposon protein, putative, CACTA, En/Spm sub-class
MLOC_6429.1	HC	Unknown protein
MLOC_64172.1	HC	Retrotransposon protein, putative, unclassified, expressed
MLOC_64122.1	HC	CRAL/TRIO domain containing protein, expressed
MLOC_6408.1	HC	Retrotransposon protein, putative, unclassified
MLOC_63776.1	HC	Transposon protein, putative, CACTA, En/Spm sub-class
MLOC_63743.1	HC	NAC domain-containing protein 48
MLOC_63724.2	HC	Expansin
MLOC_6370.4	HC	Receptor-like protein kinase
MLOC_63562.1	HC	Zinc finger MYM-type protein
MLOC_63286.1	HC	Ribosomal protein-like
MLOC_63261.1	HC	Auxin response factor
MLOC_63257.1	HC	Retrotransposon protein, putative, Ty1-copia subclass
MLOC_62936.1	HC	Retrotransposon protein, putative, unclassified
MLOC_6291.1	HC	Receptor kinase
MLOC_62668.1	HC	Retrotransposon protein, putative, unclassified
MLOC_62661.1	HC	Retrotransposon protein, putative, unclassified
MLOC_62653.1	HC	Far-red impaired response protein-like
MLOC_62609.1	HC	Retrotransposon protein, putative, unclassified
MLOC_62372.1	HC	FAD-binding Berberine family protein LENGTH=529
MLOC_6230.1	HC	Receptor-like protein kinase
MLOC_62299.1	HC	Retrotransposon protein, putative, unclassified
MLOC_62295.1	HC	Unknown protein
MLOC_62294.1	HC	Retrotransposon protein, putative, unclassified
MLOC_62020.1	HC	1-aminocyclopropane-1-carboxylate oxidase-like protein
MLOC_62010.1	HC	Retrotransposon protein, putative, unclassified
MLOC_61943.1	HC	HAT family dimerization domain containing protein
MLOC_61937.1	HC	Retrotransposon protein, putative, unclassified
MLOC_61891.2	HC	Receptor-like kinase
MLOC_61782.1	HC	Retrotransposon protein, putative, unclassified
MLOC_61767.1	HC	FAR1-related sequence 3 LENGTH=851
MLOC_61629.2	HC	Retrotransposon protein, putative, unclassified
MLOC_61547.1	HC	1-aminocyclopropane-1-carboxylate oxidase-like protein
MLOC_615.1	HC	Retrotransposon protein, putative, unclassified
MLOC_61475.1	HC	Zinc finger MYM-type protein
MLOC_61302.1	HC	Zinc finger MYM-type protein
MLOC_61300.1	HC	Unknown protein
MLOC_61270.3	HC	NAC domain protein
MLOC_61206.1	HC	Laccase, putative
MLOC_61198.1	HC	Retrotransposon protein, putative, unclassified
MLOC_61131.1	HC	Ubiquitin
MLOC_61018.1	HC	Cytochrome P450 family protein, expressed
MLOC_61010.1	HC	Retrotransposon protein, putative, unclassified
MLOC_60992.1	HC	Tubulin beta-4 chain
MLOC_60874.1	HC	Lysine-specific demethylase REF6
MLOC_60793.1	HC	Laccase, putative
MLOC_60785.1	HC	Retrotransposon protein, putative, unclassified
MLOC_60659.1	HC	Unknown protein
MLOC_60467.1	HC	Retrotransposon protein, putative, unclassified
MLOC_60342.1	HC	Photosystem II CP43 chlorophyll apoprotein
MLOC_6028.2	HC	FAR1-related sequence 5 LENGTH=788
MLOC_60070.1	HC	Retrotransposon protein, putative, unclassified
MLOC_60054.1	HC	Retrotransposon protein, putative, LINE subclass, expressed
MLOC_60018.1	HC	Retrotransposon protein, putative, unclassified
MLOC_59989.1	HC	Transposon protein, putative, Pong sub-class
MLOC_59962.1	HC	Receptor-like protein kinase
MLOC_59961.1	HC	Retrotransposon protein, putative, unclassified
MLOC_59803.2	HC	Laccase, putative
MLOC_59718.1	HC	Unknown protein
MLOC_59534.1	HC	CCR4-NOT transcription complex subunit
MLOC_59421.1	HC	Transposon Ty1-BL Gag-Pol polyprotein
MLOC_59409.1	HC	Unknown protein
MLOC_59254.1	HC	Retrotransposon protein, putative, LINE subclass
MLOC_59072.3	HC	sugar transporter protein 7 LENGTH=513
MLOC_58934.1	HC	1-aminocyclopropane-1-carboxylate oxidase-like protein
MLOC_58895.1	HC	Retrotransposon protein, putative, Ty1-copia subclass
MLOC_58864.1	HC	Receptor-like protein kinase
MLOC_58802.1	HC	Transposon protein, putative, Mutator sub-class
MLOC_58758.2	HC	Chlorophyll a-b binding protein 2
MLOC_58563.1	HC	Retrotransposon protein, putative, unclassified
MLOC_58499.1	HC	myb domain protein 36 LENGTH=333
MLOC_58498.1	HC	Retrotransposon protein, putative, Ty1-copia subclass
MLOC_58471.1	HC	amino acid permease 3 LENGTH=476
MLOC_58306.1	HC	Retrotransposon protein, putative, unclassified
MLOC_58296.1	HC	FAR1-related sequence 11 LENGTH=680
MLOC_582.1	HC	Retrotransposon protein, putative, unclassified, expressed
MLOC_58147.1	HC	Cyst nematode resistance protein-like protein
MLOC_58112.1	HC	Retrotransposon protein, putative, LINE subclass
MLOC_58047.2	HC	Retrotransposon protein, putative, unclassified
MLOC_57923.1	HC	Transposon protein, putative, Pong sub-class, expressed
MLOC_57746.1	HC	Transposon protein, putative, Mutator sub-class, expressed
MLOC_57523.1	HC	Retrotransposon protein, putative, unclassified
MLOC_57491.1	HC	Retrotransposon protein, putative, unclassified
MLOC_57264.3	HC	Receptor-like protein kinase
MLOC_57246.1	HC	Transposon protein, putative, Mutator sub-class, expressed
MLOC_57202.1	HC	Retrotransposon protein, putative, unclassified
MLOC_56989.2	HC	myb domain protein 36 LENGTH=333
MLOC_5692.1	HC	Retrotransposon protein, putative, LINE subclass
MLOC_56762.1	HC	Ribosomal protein-like
MLOC_56741.1	HC	Retrotransposon protein, putative, LINE subclass, expressed
MLOC_56713.2	HC	Calcium-transporting ATPase, putative
MLOC_56604.1	HC	GRF zinc finger family protein, expressed
MLOC_56600.1	HC	Unknown protein
MLOC_56566.1	HC	RNA-directed DNA polymerase (reverse transcriptase)-related family protein LENGTH=289
MLOC_56530.1	HC	Auxin response factor, putative
MLOC_56473.2	HC	Leucine-rich receptor-like protein kinase family protein LENGTH=980
MLOC_56417.1	HC	Retrotransposon protein, putative, unclassified
MLOC_56399.1	HC	Retrotransposon protein, putative, unclassified
MLOC_56393.1	HC	Laccase
MLOC_56299.1	HC	Retrotransposon protein, putative, unclassified
MLOC_56298.1	HC	Retrotransposon protein, putative, unclassified
MLOC_56291.1	HC	Retrotransposon protein, putative, LINE subclass
MLOC_56278.2	HC	Aquaporin 2.1
MLOC_56246.1	HC	Retrotransposon protein, putative, unclassified
MLOC_56170.1	HC	Alpha-amylase
MLOC_56052.1	HC	Chlorophyll a-b binding protein 2
MLOC_56051.1	HC	Chlorophyll a-b binding protein 2
MLOC_55836.1	HC	Retrotransposon protein, putative, unclassified
MLOC_55801.2	HC	Methionine S-methyltransferase, putative
MLOC_55752.1	HC	Receptor-like kinase
MLOC_55510.1	HC	Transposon protein, putative, Mutator sub-class
MLOC_55495.1	HC	Histone H2A
MLOC_55350.1	HC	1-aminocyclopropane-1-carboxylate oxidase-like protein
MLOC_55142.1	HC	Alpha-amylase
MLOC_55135.1	HC	unknown protein; Has 30201 Blast hits to 17322 proteins in 780 species: Archae - 12; Bacteria - 1396; Metazoa - 17338; Fungi - 3422; Plants
MLOC_5512.1	HC	AP2 domain-containing transcription factor
MLOC_55116.1	HC	Retrotransposon protein, putative, LINE subclass
MLOC_54836.1	HC	Transposon protein, putative, CACTA, En/Spm sub-class
MLOC_54810.2	HC	B3 domain-containing protein
MLOC_54804.1	HC	Retrotransposon protein, putative, LINE subclass
MLOC_54669.1	HC	Unknown protein
MLOC_54649.3	HC	Unknown protein
MLOC_54419.3	HC	Aquaporin
MLOC_54415.1	HC	Retrotransposon protein, putative, LINE subclass
MLOC_54382.1	HC	Actin
MLOC_54341.1	HC	Retrotransposon protein, putative, unclassified
MLOC_54191.1	HC	ERI1 exoribonuclease
MLOC_53969.5	HC	Receptor-like kinase
MLOC_53700.1	HC	Retrotransposon protein, putative, unclassified
MLOC_53680.1	HC	HAT dimerisation domain-containing protein-like
MLOC_53546.1	HC	Retrotransposon protein, putative, unclassified
MLOC_53406.1	HC	Retrotransposon protein, putative, unclassified
MLOC_534.1	HC	Retrotransposon protein, putative, unclassified
MLOC_53181.1	HC	Unknown protein
MLOC_53143.1	HC	Retrotransposon protein, putative, unclassified
MLOC_531.1	HC	Retrotransposon protein, putative, unclassified
MLOC_53064.1	HC	Retrotransposon protein, putative, unclassified
MLOC_53003.1	HC	Transposon protein, putative, Mutator sub-class
MLOC_52969.1	HC	histidine kinase 5 LENGTH=922
MLOC_52880.1	HC	Similarity to late embryogenesis abundant protein
MLOC_5285.1	HC	Retrotransposon protein, putative, unclassified
MLOC_5271.1	HC	Embryogenesis transmembrane protein-like
MLOC_52647.1	HC	Retrotransposon protein, putative, unclassified
MLOC_52643.1	HC	Transposon protein, putative, Pong sub-class
MLOC_52614.1	HC	Retrotransposon protein, putative, unclassified
MLOC_52563.1	HC	Retrotransposon protein, putative, LINE subclass
MLOC_52437.1	HC	Retrotransposon protein, putative, LINE subclass
MLOC_52385.1	HC	Retrotransposon protein, putative, unclassified
MLOC_52345.1	HC	histidine kinase 5 LENGTH=922
MLOC_523.1	HC	Retrotransposon protein, putative, unclassified
MLOC_52242.1	HC	Mitochondrial transcription termination factor-like
MLOC_52189.1	HC	Retrotransposon protein, putative, unclassified
MLOC_52159.1	HC	Zinc finger MYM-type protein
MLOC_52130.1	HC	cDNA clone:J013022N21, full insert sequence
MLOC_52036.1	HC	Retrotransposon protein, putative, unclassified
MLOC_52012.1	HC	Retrotransposon protein, putative, unclassified
MLOC_51843.2	HC	Receptor-like protein kinase
MLOC_51628.1	HC	Transposon protein, putative, Mutator sub-class, expressed
MLOC_51583.2	HC	3-ketoacyl-CoA synthase
MLOC_512.1	HC	Retrotransposon protein, putative, unclassified
MLOC_51034.1	HC	Retrotransposon protein, putative, unclassified
MLOC_50745.1	HC	Retrotransposon protein, putative, LINE subclass
MLOC_50697.1	HC	Retrotransposon protein, putative, unclassified
MLOC_50694.3	HC	Protein of unknown function (DUF674) LENGTH=343
MLOC_50633.1	HC	Retrotransposon protein, putative, LINE subclass, expressed
MLOC_50632.1	HC	Retrotransposon protein, putative, unclassified
MLOC_50621.1	HC	RNA-directed DNA polymerase (Reverse transcriptase)-related family protein
MLOC_50485.1	HC	Unknown protein
MLOC_5048.1	HC	Retrotransposon protein, putative, unclassified
MLOC_50442.1	HC	Retrotransposon protein, putative, LINE subclass
MLOC_50256.1	HC	Retrotransposon protein, putative, LINE subclass
MLOC_50030.1	HC	Transposon protein, putative, CACTA, En/Spm sub-class
MLOC_49965.1	HC	ATP-dependent DNA helicase PIF1
MLOC_49869.1	HC	Retrotransposon protein, putative, LINE subclass
MLOC_49810.1	HC	Retrotransposon protein, putative, unclassified
MLOC_49805.1	HC	Retrotransposon protein, putative, unclassified
MLOC_49726.1	HC	Retrotransposon protein, putative, unclassified
MLOC_49707.1	HC	Retrotransposon protein, putative, unclassified
MLOC_49702.1	HC	Unknown protein
MLOC_497.1	HC	Transposon protein, putative, CACTA, En/Spm sub-class
MLOC_49646.1	HC	Retrotransposon protein, putative, unclassified
MLOC_49645.1	HC	Retrotransposon protein, putative, LINE subclass
MLOC_49585.1	HC	Retrotransposon protein, putative, unclassified
MLOC_49401.1	HC	Transposon protein, putative, CACTA, En/Spm sub-class
MLOC_49358.1	HC	ERI1 exoribonuclease
MLOC_49351.1	HC	Retrotransposon protein, putative, unclassified
MLOC_49330.1	HC	Retrotransposon protein, putative, LINE subclass
MLOC_4933.3	HC	Retrotransposon protein, putative, unclassified
MLOC_49250.1	HC	Transposon protein, putative, Mutator sub-class
MLOC_49244.1	HC	Retrotransposon protein, putative, unclassified
MLOC_49035.1	HC	Unknown protein
MLOC_48995.1	HC	Unknown protein
MLOC_48919.1	HC	RNA-directed DNA polymerase (Reverse transcriptase)-related family protein
MLOC_48798.1	HC	Unknown protein
MLOC_48796.2	HC	Retrotransposon protein, putative, unclassified
MLOC_48789.1	HC	Retrotransposon protein, putative, unclassified
MLOC_48756.1	HC	Unknown protein
MLOC_48680.1	HC	Retrotransposon protein, putative, unclassified
MLOC_48670.1	HC	Retrotransposon protein, putative, unclassified
MLOC_48619.1	HC	Retrotransposon protein, putative, Ty1-copia subclass
MLOC_48508.1	HC	Retrotransposon protein, putative, unclassified
MLOC_48449.1	HC	Retrotransposon protein, putative, unclassified
MLOC_48416.1	HC	Unknown protein
MLOC_48401.1	HC	Retrotransposon protein, putative, unclassified
MLOC_48369.1	HC	Hybrid sensor histidine kinase
MLOC_48296.1	HC	Retrotransposon protein, putative, LINE subclass
MLOC_48287.1	HC	Retrotransposon protein, putative, unclassified
MLOC_48236.1	HC	Retrotransposon protein, putative, unclassified
MLOC_48234.1	HC	ATP-dependent DNA helicase PIF1
MLOC_48208.1	HC	Retrotransposon protein, putative, unclassified
MLOC_48193.1	HC	CCR4-NOT transcription complex subunit
MLOC_48189.1	HC	Retrotransposon protein, putative, unclassified
MLOC_48147.1	HC	Retrotransposon protein, putative, unclassified
MLOC_48072.1	HC	Retrotransposon protein, putative, LINE subclass
MLOC_48071.1	HC	Retrotransposon protein, putative, unclassified
MLOC_47957.1	HC	Retrotransposon protein, putative, LINE subclass
MLOC_47954.1	HC	Helicase-like protein
MLOC_47939.1	HC	Unknown protein
MLOC_47887.1	HC	Retrotransposon protein, putative, unclassified
MLOC_47877.1	HC	Retrotransposon protein, putative, LINE subclass
MLOC_47872.1	HC	Unknown protein
MLOC_47801.1	HC	Retrotransposon protein, putative, Ty1-copia subclass
MLOC_47770.1	HC	Unknown protein
MLOC_477.3	HC	Phenylalanine ammonia-lyase
MLOC_47578.1	HC	Unknown protein
MLOC_4754.1	HC	Receptor-like protein kinase
MLOC_47452.1	HC	RNA-directed DNA polymerase (Reverse transcriptase)-related family protein
MLOC_47441.1	HC	Retrotransposon protein, putative, unclassified
MLOC_47423.1	HC	Retrotransposon protein, putative, unclassified
MLOC_47420.1	HC	Unknown protein
MLOC_47404.1	HC	Retrotransposon protein, putative, unclassified
MLOC_47293.1	HC	Retrotransposon protein, putative, LINE subclass
MLOC_47258.1	HC	Retrotransposon protein, putative, unclassified
MLOC_47140.1	HC	Retrotransposon protein, putative, LINE subclass
MLOC_47108.1	HC	Unknown protein
MLOC_47080.1	HC	Unknown protein
MLOC_47050.1	HC	Retrotransposon protein, putative, LINE subclass
MLOC_47035.1	HC	Retrotransposon protein, putative, unclassified
MLOC_46994.1	HC	Retrotransposon protein, putative, unclassified
MLOC_46989.1	HC	Retrotransposon protein, putative, unclassified
MLOC_46899.1	HC	Retrotransposon protein, putative, LINE subclass
MLOC_46848.1	HC	Unknown protein
MLOC_46834.1	HC	Retrotransposon protein, putative, unclassified
MLOC_46804.1	HC	Ribosomal protein-like
MLOC_46695.4	HC	ATP binding;ATP-dependent helicases;DNA helicases LENGTH=1133
MLOC_46626.1	HC	Unknown protein
MLOC_46621.1	HC	Retrotransposon protein, putative, unclassified
MLOC_46543.1	HC	Retrotransposon protein, putative, unclassified
MLOC_46506.1	HC	Retrotransposon protein, putative, unclassified
MLOC_46349.1	HC	Retrotransposon protein, putative, unclassified
MLOC_46295.2	HC	Retrotransposon protein, putative, unclassified
MLOC_4617.1	HC	Unknown protein
MLOC_46165.1	HC	Hybrid sensor histidine kinase
MLOC_46119.1	HC	Retrotransposon protein, putative, unclassified
MLOC_46116.1	HC	Retrotransposon protein, putative, LINE subclass, expressed
MLOC_46025.1	HC	Retrotransposon protein, putative, unclassified
MLOC_45617.1	HC	Retrotransposon protein, putative, unclassified
MLOC_45611.1	HC	Retrotransposon protein, putative, unclassified
MLOC_4545.1	HC	Retrotransposon protein, putative, unclassified
MLOC_45437.1	HC	Ribosomal protein-like
MLOC_45258.1	HC	F-box/RNI-like superfamily protein LENGTH=507
MLOC_45246.1	HC	Retrotransposon protein, putative, unclassified
MLOC_45220.1	HC	Retrotransposon protein, putative, unclassified, expressed
MLOC_45211.1	HC	TTF-type zinc finger protein with HAT dimerisation domain LENGTH=769
MLOC_4511.1	HC	Wound-induced protein
MLOC_45046.1	HC	70 kDa heat shock protein
MLOC_44905.2	HC	Receptor kinase
MLOC_44795.1	HC	Ribulose bisphosphate carboxylase small chain
MLOC_44594.1	HC	Retrotransposon protein, putative, unclassified, expressed
MLOC_44546.2	HC	Retrotransposon protein, putative, unclassified
MLOC_4449.1	HC	Far-red impaired response protein-like
MLOC_4447.2	HC	70 kDa heat shock protein
MLOC_44414.1	HC	Transposon protein, putative, CACTA, En/Spm sub-class
MLOC_44220.1	HC	Retrotransposon protein, putative, unclassified
MLOC_44214.4	HC	ABC transporter G family member
MLOC_44152.1	HC	Receptor-like protein kinase
MLOC_44147.1	HC	Pre-mRNA-processing-splicing factor
MLOC_44081.2	HC	Multidrug resistance protein ABC transporter family
MLOC_44067.1	HC	Chlorophyll A/B binding protein, putative
MLOC_44025.1	HC	Unknown protein
MLOC_4396.1	HC	Retrotransposon protein, putative, unclassified
MLOC_43920.1	HC	Retrotransposon protein, putative, unclassified
MLOC_439.1	HC	NAM-like protein
MLOC_4388.1	HC	Polynucleotidyl transferase, ribonuclease H-like superfamily protein LENGTH=257
MLOC_43758.1	HC	RNA-directed DNA polymerase (reverse transcriptase)-related family protein LENGTH=210
MLOC_43541.2	HC	TTF-type zinc finger protein with HAT dimerisation domain LENGTH=769
MLOC_43354.2	HC	Transposon protein, putative, Mutator sub-class
MLOC_43244.1	HC	Histone H2A
MLOC_43217.1	HC	Retrotransposon protein, putative, LINE subclass
MLOC_43183.1	HC	Retrotransposon protein, putative, unclassified
MLOC_4317.1	HC	Receptor-like protein kinase
MLOC_43086.1	HC	Retrotransposon protein, putative, unclassified
MLOC_43082.1	HC	Unknown protein
MLOC_42913.1	HC	Retrotransposon protein, putative, Ty1-copia subclass
MLOC_42872.1	HC	Retrotransposon protein, putative, unclassified
MLOC_42816.1	HC	Retrotransposon protein, putative, unclassified
MLOC_42807.1	HC	Unknown protein
MLOC_42806.1	HC	Helicase-like
MLOC_42801.1	HC	Retrotransposon protein, putative, unclassified
MLOC_42758.1	HC	Retrotransposon protein, putative, unclassified
MLOC_42635.1	HC	Retrotransposon protein, putative, unclassified
MLOC_42631.1	HC	Transposon protein, putative, Mariner sub-class
MLOC_42570.1	HC	Retrotransposon protein, putative, LINE subclass
MLOC_42524.1	HC	Retrotransposon protein, putative, unclassified
MLOC_42519.1	HC	Retrotransposon protein, putative, LINE subclass
MLOC_42439.1	HC	Retrotransposon protein, putative, unclassified
MLOC_42437.1	HC	Retrotransposon protein, putative, unclassified
MLOC_42436.1	HC	Retrotransposon protein, putative, unclassified
MLOC_42422.1	HC	Retrotransposon protein, putative, unclassified
MLOC_42410.1	HC	Retrotransposon protein, putative, unclassified
MLOC_42391.1	HC	Retrotransposon protein, putative, unclassified
MLOC_42384.1	HC	Unknown protein
MLOC_42327.1	HC	Unknown protein
MLOC_42306.1	HC	Retrotransposon protein, putative, unclassified
MLOC_42299.1	HC	Retrotransposon protein, putative, unclassified
MLOC_42287.1	HC	Retrotransposon protein, putative, unclassified
MLOC_42266.1	HC	Retrotransposon protein, putative, unclassified
MLOC_42235.1	HC	Retrotransposon protein, putative, unclassified
MLOC_42213.1	HC	Retrotransposon protein, putative, unclassified
MLOC_42189.1	HC	Retrotransposon protein, putative, unclassified
MLOC_42179.1	HC	Retrotransposon protein, putative, unclassified
MLOC_42163.1	HC	Unknown protein
MLOC_42135.1	HC	Retrotransposon protein, putative, unclassified
MLOC_42073.1	HC	Zinc finger MYM-type protein
MLOC_42060.1	HC	Retrotransposon protein, putative, unclassified
MLOC_42044.1	HC	Retrotransposon protein, putative, unclassified
MLOC_42012.1	HC	Retrotransposon protein, putative, LINE subclass
MLOC_41983.1	HC	Retrotransposon protein, putative, unclassified
MLOC_41961.1	HC	Retrotransposon protein, putative, unclassified
MLOC_41942.1	HC	Retrotransposon protein, putative, unclassified
MLOC_41925.1	HC	Unknown protein
MLOC_41918.1	HC	Retrotransposon protein, putative, unclassified
MLOC_41788.1	HC	Lysine-specific demethylase REF6
MLOC_41760.1	HC	Retrotransposon protein, putative, unclassified
MLOC_41751.1	HC	Retrotransposon protein, putative, unclassified
MLOC_41742.1	HC	Retrotransposon protein, putative, unclassified
MLOC_41731.1	HC	Retrotransposon protein, putative, unclassified
MLOC_41703.1	HC	Retrotransposon protein, putative, LINE subclass
MLOC_41666.1	HC	Retrotransposon protein, putative, unclassified
MLOC_41654.1	HC	Retrotransposon protein, putative, unclassified
MLOC_41643.1	HC	Retrotransposon protein, putative, unclassified
MLOC_41634.1	HC	Retrotransposon protein, putative, unclassified
MLOC_41611.1	HC	Retrotransposon protein, putative, LINE subclass
MLOC_41593.1	HC	Retrotransposon protein, putative, unclassified
MLOC_41551.1	HC	Retrotransposon protein, putative, unclassified
MLOC_41399.1	HC	Retrotransposon protein, putative, LINE subclass
MLOC_41398.1	HC	Unknown protein
MLOC_41393.1	HC	Retrotransposon protein, putative, unclassified
MLOC_41381.1	HC	Retrotransposon protein, putative, unclassified
MLOC_41354.1	HC	RNA-directed DNA polymerase (reverse transcriptase)-related family protein LENGTH=210
MLOC_41316.1	HC	Retrotransposon protein, putative, unclassified
MLOC_41306.1	HC	Transposon protein, putative, CACTA, En/Spm sub-class
MLOC_41265.1	HC	Retrotransposon protein, putative, unclassified
MLOC_41241.1	HC	Retrotransposon protein, putative, unclassified
MLOC_41236.1	HC	Retrotransposon protein, putative, unclassified
MLOC_41224.1	HC	Unknown protein
MLOC_41199.1	HC	Retrotransposon protein, putative, unclassified
MLOC_41191.1	HC	Sugar transporter, putative
MLOC_41189.1	HC	Retrotransposon protein, putative, unclassified
MLOC_41186.1	HC	Retrotransposon protein, putative, unclassified
MLOC_41182.1	HC	Unknown protein
MLOC_41154.1	HC	Retrotransposon protein, putative, LINE subclass
MLOC_4113.1	HC	Retrotransposon protein, putative, LINE subclass
MLOC_41053.2	HC	Transposon protein, putative, Mutator sub-class
MLOC_41010.1	HC	Retrotransposon protein, putative, unclassified
MLOC_4088.1	HC	Unknown protein
MLOC_40838.1	HC	Retrotransposon protein, putative, unclassified
MLOC_40716.2	HC	Ulp1 protease family, C-terminal catalytic domain containing protein
MLOC_40622.1	HC	HAT family dimerisation domain containing protein
MLOC_40586.1	HC	Retrotransposon protein, putative, unclassified
MLOC_40561.1	HC	Unknown protein
MLOC_40529.1	HC	Unknown protein
MLOC_40499.1	HC	ATP-dependent zinc metalloprotease FtsH 2
MLOC_4045.1	HC	Ribosomal protein-like
MLOC_3986.1	HC	Retrotransposon protein, putative, unclassified
MLOC_39686.1	HC	Retrotransposon protein, putative, unclassified
MLOC_38948.1	HC	Kinase-like protein
MLOC_3892.1	HC	Retrotransposon protein, putative, unclassified
MLOC_3863.1	HC	Retrotransposon protein, putative, LINE subclass
MLOC_3850.1	HC	Ribosomal protein-like
MLOC_38170.1	HC	Retrotransposon protein, putative, unclassified
MLOC_3808.1	HC	Retrotransposon protein, putative, unclassified
MLOC_3801.1	HC	Retrotransposon protein, putative, unclassified
MLOC_37989.3	HC	amino acid permease 3 LENGTH=476
MLOC_3756.1	HC	Retrotransposon protein, putative, unclassified
MLOC_3735.1	HC	RNA-directed DNA polymerase (reverse transcriptase)-related family protein LENGTH=332
MLOC_37037.1	HC	Transposon protein, putative, Mutator sub-class
MLOC_36868.7	HC	Receptor-like kinase
MLOC_36867.1	HC	Receptor-like protein kinase
MLOC_368.1	HC	Transposon protein, putative, Pong sub-class
MLOC_36787.1	HC	Retrotransposon protein, putative, unclassified
MLOC_36284.1	HC	Retrotransposon protein, putative, LINE subclass
MLOC_36279.2	HC	Ulp1 protease family, C-terminal catalytic domain containing protein
MLOC_36229.1	HC	Retrotransposon protein, putative, unclassified
MLOC_36097.1	HC	Retrotransposon protein, putative, LINE subclass
MLOC_3604.1	HC	Unknown protein
MLOC_36035.1	HC	Retrotransposon protein, putative, Ty1-copia subclass
MLOC_35806.1	HC	Unknown protein
MLOC_35804.1	HC	Retrotransposon protein, putative, unclassified
MLOC_35716.1	HC	Retrotransposon protein, putative, unclassified
MLOC_35704.1	HC	Retrotransposon protein, putative, unclassified
MLOC_35682.1	HC	Retrotransposon protein, putative, LINE subclass
MLOC_35677.1	HC	Retrotransposon protein, putative, unclassified
MLOC_35645.1	HC	Retrotransposon protein, putative, unclassified
MLOC_35642.1	HC	Helicase-like protein
MLOC_35603.1	HC	Retrotransposon protein, putative, unclassified
MLOC_35589.1	HC	Transposase
MLOC_35584.1	HC	Cyst nematode resistance protein-like protein
MLOC_35580.1	HC	Retrotransposon protein, putative, unclassified
MLOC_35517.1	HC	Unknown protein
MLOC_3550.1	HC	Retrotransposon protein, putative, unclassified
MLOC_35497.1	HC	Retrotransposon protein, putative, unclassified
MLOC_35482.1	HC	Retrotransposon protein, putative, unclassified
MLOC_3547.1	HC	Retrotransposon protein, putative, unclassified
MLOC_35455.1	HC	Retrotransposon protein, putative, unclassified
MLOC_35341.1	HC	Transposon protein, putative, Pong sub-class
MLOC_35322.1	HC	Retrotransposon protein, putative, unclassified
MLOC_35259.1	HC	Unknown protein
MLOC_35163.1	HC	Retrotransposon protein, putative, unclassified
MLOC_35156.1	HC	Retrotransposon protein, putative, unclassified
MLOC_35121.1	HC	histidine kinase 5 LENGTH=922
MLOC_35080.1	HC	Retrotransposon protein, putative, unclassified
MLOC_35074.1	HC	Retrotransposon protein, putative, unclassified
MLOC_35037.1	HC	Retrotransposon protein, putative, Ty1-copia subclass
MLOC_35023.1	HC	Retrotransposon protein, putative, unclassified
MLOC_34987.1	HC	RNA-directed DNA polymerase (reverse transcriptase)-related family protein LENGTH=146
MLOC_34976.1	HC	Retrotransposon protein, putative, unclassified
MLOC_3493.1	HC	Retrotransposon protein, putative, LINE subclass
MLOC_34904.1	HC	Retrotransposon protein, putative, LINE subclass
MLOC_34903.1	HC	Retrotransposon protein, putative, LINE subclass
MLOC_3477.1	HC	Retrotransposon protein, putative, Ty1-copia subclass
MLOC_3468.1	HC	Helicase-like protein
MLOC_34653.1	HC	Cyst nematode resistance protein-like
MLOC_34631.1	HC	Unknown protein
MLOC_34612.1	HC	Retrotransposon protein, putative, LINE subclass
MLOC_34563.1	HC	Retrotransposon protein, putative, unclassified
MLOC_34521.1	HC	Receptor-like protein kinase
MLOC_34514.1	HC	Resistance protein
MLOC_3449.1	HC	Unknown protein
MLOC_34475.1	HC	Retrotransposon protein, putative, unclassified
MLOC_34426.1	HC	Retrotransposon protein, putative, unclassified
MLOC_3441.1	HC	Retrotransposon protein, putative, unclassified
MLOC_3436.1	HC	Retrotransposon protein, putative, LINE subclass
MLOC_34280.1	HC	Retrotransposon protein, putative, LINE subclass
MLOC_34278.1	HC	Retrotransposon protein, putative, unclassified
MLOC_34266.1	HC	Photosystem II D2 protein
MLOC_34223.1	HC	Photosystem II reaction center protein Z
MLOC_34111.1	HC	Apocytochrome f
MLOC_34059.1	HC	Unknown protein
MLOC_3405.1	HC	Retrotransposon protein, putative, unclassified
MLOC_33972.1	HC	Retrotransposon protein, putative, LINE subclass
MLOC_33956.1	HC	Retrotransposon protein, putative, unclassified
MLOC_33948.1	HC	Retrotransposon protein, putative, unclassified
MLOC_33941.1	HC	Unknown protein
MLOC_33927.1	HC	Retrotransposon protein, putative, unclassified
MLOC_33909.1	HC	Retrotransposon protein, putative, unclassified
MLOC_33822.1	HC	Retrotransposon protein, putative, LINE subclass
MLOC_33788.1	HC	Retrotransposon protein, putative, unclassified
MLOC_33785.1	HC	Unknown protein
MLOC_3374.1	HC	Unknown protein
MLOC_33736.1	HC	Retrotransposon protein, putative, unclassified
MLOC_33734.1	HC	Retrotransposon protein, putative, unclassified
MLOC_33728.1	HC	Retrotransposon protein, putative, unclassified
MLOC_33668.1	HC	Retrotransposon protein, putative, unclassified
MLOC_33637.1	HC	Retrotransposon protein, putative, unclassified
MLOC_33634.1	HC	Retrotransposon protein, putative, unclassified
MLOC_33623.1	HC	Retrotransposon protein, putative, unclassified
MLOC_33609.1	HC	Unknown protein
MLOC_33608.1	HC	Retrotransposon protein, putative, unclassified
MLOC_33602.1	HC	Retrotransposon protein, putative, unclassified
MLOC_33580.1	HC	Unknown protein
MLOC_33565.1	HC	Retrotransposon protein, putative, unclassified
MLOC_33547.1	HC	Retrotransposon protein, putative, unclassified
MLOC_33543.1	HC	Unknown protein
MLOC_3353.1	HC	Unknown protein
MLOC_33513.1	HC	Retrotransposon protein, putative, unclassified
MLOC_33503.1	HC	Retrotransposon protein, putative, unclassified
MLOC_33448.1	HC	Unknown protein
MLOC_33443.1	HC	Retrotransposon protein, putative, unclassified
MLOC_33438.1	HC	Unknown protein
MLOC_33431.1	HC	Retrotransposon protein, putative, unclassified
MLOC_33403.1	HC	Ulp1 protease family, C-terminal catalytic domain containing protein
MLOC_33384.1	HC	Retrotransposon protein, putative, unclassified
MLOC_33381.1	HC	Unknown protein
MLOC_33375.1	HC	Retrotransposon protein, putative, unclassified
MLOC_33369.1	HC	Retrotransposon protein, putative, unclassified
MLOC_33320.1	HC	Retrotransposon protein, putative, unclassified
MLOC_33295.1	HC	Retrotransposon protein, putative, unclassified
MLOC_33216.1	HC	RNA-directed DNA polymerase (Reverse transcriptase)-related family protein
MLOC_33210.1	HC	Retrotransposon protein, putative, unclassified
MLOC_33197.1	HC	Retrotransposon protein, putative, unclassified
MLOC_33152.1	HC	Retrotransposon protein, putative, unclassified
MLOC_33123.1	HC	Retrotransposon protein, putative, unclassified
MLOC_33075.1	HC	Retrotransposon protein, putative, LINE subclass
MLOC_32998.1	HC	Unknown protein
MLOC_32956.1	HC	Retrotransposon protein, putative, unclassified
MLOC_32953.1	HC	Retrotransposon protein, putative, LINE subclass
MLOC_32911.1	HC	Retrotransposon protein, putative, LINE subclass
MLOC_32906.1	HC	Retrotransposon protein, putative, unclassified
MLOC_3290.1	HC	Retrotransposon protein, putative, unclassified, expressed
MLOC_32882.1	HC	Retrotransposon protein, putative, unclassified
MLOC_32859.1	HC	Retrotransposon protein, putative, unclassified
MLOC_32763.1	HC	Retrotransposon protein, putative, Ty1-copia subclass
MLOC_32750.1	HC	Unknown protein
MLOC_32742.1	HC	Retrotransposon protein, putative, LINE subclass
MLOC_32724.1	HC	Retrotransposon protein, putative, LINE subclass
MLOC_32696.1	HC	Retrotransposon protein, putative, unclassified
MLOC_32687.1	HC	Unknown protein
MLOC_32668.1	HC	Retrotransposon protein, putative, unclassified
MLOC_32666.1	HC	Retrotransposon protein, putative, LINE subclass
MLOC_32662.1	HC	Kinase, putative
MLOC_32612.1	HC	Retrotransposon protein, putative, Ty1-copia subclass
MLOC_32597.1	HC	Retrotransposon protein, putative, unclassified
MLOC_32501.1	HC	Retrotransposon protein, putative, unclassified
MLOC_32494.1	HC	RNA-directed DNA polymerase (reverse transcriptase)-related family protein LENGTH=282
MLOC_3247.1	HC	histidine kinase 5 LENGTH=922
MLOC_3246.1	HC	Transposon protein, putative, CACTA, En/Spm sub-class
MLOC_32459.1	HC	Retrotransposon protein, putative, unclassified, expressed
MLOC_32427.1	HC	Retrotransposon protein, putative, LINE subclass
MLOC_32421.1	HC	Retrotransposon protein, putative, unclassified
MLOC_324.1	HC	Retrotransposon protein, putative, unclassified
MLOC_32344.1	HC	Retrotransposon protein, putative, unclassified
MLOC_32302.1	HC	UDP-Glycosyltransferase superfamily protein LENGTH=451
MLOC_32253.1	HC	Helicase-like protein
MLOC_32250.1	HC	Retrotransposon protein, putative, unclassified
MLOC_32226.1	HC	Retrotransposon protein, putative, unclassified
MLOC_3219.1	HC	Retrotransposon protein, putative, unclassified
MLOC_32189.1	HC	Unknown protein
MLOC_32151.1	HC	RNA-directed DNA polymerase (reverse transcriptase)-related family protein LENGTH=289
MLOC_32150.1	HC	Retrotransposon protein, putative, unclassified
MLOC_32143.1	HC	Retrotransposon protein, putative, unclassified
MLOC_32141.1	HC	Retrotransposon protein, putative, unclassified
MLOC_32119.1	HC	Unknown protein
MLOC_32083.1	HC	Unknown protein
MLOC_32076.1	HC	Retrotransposon protein, putative, unclassified
MLOC_32074.1	HC	Retrotransposon protein, putative, unclassified
MLOC_32042.1	HC	Retrotransposon protein, putative, LINE subclass
MLOC_31964.1	HC	Retrotransposon protein, putative, unclassified
MLOC_31950.1	HC	Retrotransposon protein, putative, unclassified
MLOC_31942.1	HC	Retrotransposon protein, putative, unclassified
MLOC_31921.1	HC	Retrotransposon protein, putative, LINE subclass
MLOC_31911.1	HC	Retrotransposon protein, putative, unclassified
MLOC_31855.1	HC	Retrotransposon protein, putative, unclassified
MLOC_31843.1	HC	Retrotransposon protein, putative, unclassified
MLOC_31822.1	HC	Retrotransposon protein, putative, unclassified
MLOC_31813.1	HC	Unknown protein
MLOC_31808.1	HC	Retrotransposon protein, putative, unclassified
MLOC_31736.1	HC	Retrotransposon protein, putative, unclassified
MLOC_31734.1	HC	Retrotransposon protein, putative, unclassified
MLOC_31729.1	HC	Retrotransposon protein, putative, unclassified
MLOC_31716.1	HC	Helicase-like protein
MLOC_31696.1	HC	Retrotransposon protein, putative, LINE subclass
MLOC_31687.1	HC	Retrotransposon protein, putative, LINE subclass
MLOC_31683.1	HC	Retrotransposon protein, putative, unclassified
MLOC_31677.1	HC	Retrotransposon protein, putative, LINE subclass, expressed
MLOC_31642.1	HC	Retrotransposon protein, putative, unclassified
MLOC_316.1	HC	Retrotransposon protein, putative, unclassified
MLOC_31569.1	HC	Ribonuclease H-like superfamily protein LENGTH=343
MLOC_3150.1	HC	Retrotransposon protein, putative, unclassified
MLOC_31485.1	HC	HAT family dimerisation domain containing protein
MLOC_31464.1	HC	Retrotransposon protein, putative, unclassified
MLOC_31453.1	HC	Cyst nematode resistance protein-like protein
MLOC_31448.1	HC	Retrotransposon protein, putative, unclassified
MLOC_31444.1	HC	Retrotransposon protein, putative, LINE subclass, expressed
MLOC_31442.1	HC	Transposon protein, putative, Mutator sub-class, expressed
MLOC_31431.1	HC	Retrotransposon protein, putative, unclassified
MLOC_31419.1	HC	ATP-dependent DNA helicase PIF1
MLOC_31417.1	HC	Retrotransposon protein, putative, unclassified
MLOC_31388.1	HC	Unknown protein
MLOC_31383.1	HC	Unknown protein
MLOC_31354.1	HC	Retrotransposon protein, putative, LINE subclass
MLOC_31328.1	HC	Unknown protein
MLOC_31301.1	HC	Retrotransposon protein, putative, LINE subclass
MLOC_31289.1	HC	Retrotransposon protein, putative, unclassified
MLOC_31206.1	HC	Retrotransposon protein, putative, unclassified, expressed
MLOC_31204.1	HC	Retrotransposon protein, putative, unclassified
MLOC_31183.2	HC	Unknown protein
MLOC_31156.1	HC	Retrotransposon protein, putative, unclassified
MLOC_31140.1	HC	Retrotransposon protein, putative, unclassified
MLOC_31113.1	HC	Transposon protein, putative, Mutator sub-class, expressed
MLOC_31105.1	HC	Retrotransposon protein, putative, unclassified
MLOC_311.1	HC	Retrotransposon protein, putative, unclassified
MLOC_31099.1	HC	Retrotransposon protein, putative, unclassified
MLOC_31096.1	HC	Retrotransposon protein, putative, unclassified
MLOC_31068.1	HC	Retrotransposon protein, putative, unclassified
MLOC_31034.1	HC	Retrotransposon protein, putative, unclassified
MLOC_31032.1	HC	Retrotransposon protein, putative, unclassified
MLOC_30974.1	HC	Retrotransposon protein, putative, unclassified
MLOC_30953.1	HC	Retrotransposon protein, putative, unclassified, expressed
MLOC_30945.1	HC	Transposon protein, putative, Pong sub-class
MLOC_30939.1	HC	Retrotransposon protein, putative, Ty1-copia subclass
MLOC_30803.1	HC	RNA-directed DNA polymerase (reverse transcriptase)-related family protein LENGTH=210
MLOC_30768.1	HC	Retrotransposon protein, putative, unclassified
MLOC_30747.1	HC	Retrotransposon protein, putative, unclassified
MLOC_30741.1	HC	RNA-directed DNA polymerase (reverse transcriptase)-related family protein LENGTH=163
MLOC_30732.1	HC	Retrotransposon protein, putative, unclassified, expressed
MLOC_30731.1	HC	Retrotransposon protein, putative, unclassified
MLOC_30710.1	HC	HAT dimerisation domain-containing protein-like
MLOC_3071.1	HC	Transposon protein, putative, Mutator sub-class, expressed
MLOC_30691.1	HC	Retrotransposon protein, putative, unclassified
MLOC_30628.1	HC	Peroxidase 66
MLOC_30624.1	HC	Helicase-like protein
MLOC_30557.1	HC	FAR1-related sequence 4 LENGTH=732
MLOC_30538.1	HC	Retrotransposon protein, putative, unclassified
MLOC_30524.1	HC	RNA-directed DNA polymerase (Reverse transcriptase)-related family protein
MLOC_3052.1	HC	Unknown protein
MLOC_30512.1	HC	HAT family dimerisation domain containing protein
MLOC_30476.1	HC	Retrotransposon protein, putative, unclassified
MLOC_30472.1	HC	Retrotransposon protein, putative, LINE subclass
MLOC_30470.1	HC	Retrotransposon protein, putative, LINE subclass
MLOC_30469.1	HC	Retrotransposon protein, putative, LINE subclass
MLOC_30458.1	HC	Retrotransposon protein, putative, unclassified
MLOC_30446.1	HC	Retrotransposon protein, putative, unclassified
MLOC_30414.1	HC	Retrotransposon protein, putative, unclassified
MLOC_30357.1	HC	Retrotransposon protein, putative, LINE subclass
MLOC_30349.1	HC	Unknown protein
MLOC_30318.1	HC	RNA-directed DNA polymerase (reverse transcriptase)-related family protein LENGTH=289
MLOC_30295.1	HC	Helicase-like protein
MLOC_30287.1	HC	Retrotransposon protein, putative, unclassified
MLOC_30249.1	HC	Retrotransposon protein, putative, LINE subclass
MLOC_30166.1	HC	Retrotransposon protein, putative, unclassified
MLOC_30152.1	HC	Retrotransposon protein, putative, unclassified
MLOC_30125.1	HC	Retrotransposon protein, putative, unclassified
MLOC_30080.1	HC	Retrotransposon protein, putative, unclassified
MLOC_30071.1	HC	Unknown protein
MLOC_30043.1	HC	Retrotransposon protein, putative, unclassified
MLOC_30017.1	HC	Retrotransposon protein, putative, unclassified
MLOC_30013.1	HC	Retrotransposon protein, putative, unclassified
MLOC_30000.1	HC	Retrotransposon protein, putative, unclassified
MLOC_29992.1	HC	Retrotransposon protein, putative, unclassified
MLOC_29985.1	HC	Retrotransposon protein, putative, unclassified
MLOC_29981.1	HC	Retrotransposon protein, putative, unclassified, expressed
MLOC_29927.1	HC	Retrotransposon protein, putative, unclassified
MLOC_29919.1	HC	Retrotransposon protein, putative, unclassified
MLOC_29914.1	HC	Retrotransposon protein, putative, LINE subclass
MLOC_29900.1	HC	Retrotransposon protein, putative, LINE subclass
MLOC_29888.1	HC	Retrotransposon protein, putative, LINE subclass
MLOC_29844.1	HC	Retrotransposon protein, putative, unclassified
MLOC_29777.1	HC	Retrotransposon protein, putative, unclassified
MLOC_29775.1	HC	Retrotransposon protein, putative, unclassified
MLOC_29762.1	HC	Transposon protein, putative, CACTA, En/Spm sub-class
MLOC_29760.1	HC	Retrotransposon protein, putative, unclassified
MLOC_29759.1	HC	Retrotransposon protein, putative, unclassified
MLOC_29720.1	HC	RNA-directed DNA polymerase (Reverse transcriptase)-related family protein
MLOC_29711.1	HC	Retrotransposon protein, putative, LINE subclass, expressed
MLOC_29703.1	HC	Retrotransposon protein, putative, unclassified
MLOC_29641.1	HC	Retrotransposon protein, putative, unclassified
MLOC_29630.1	HC	Unknown protein
MLOC_29610.1	HC	Gag-pol polyprotein
MLOC_29564.1	HC	RNA-directed DNA polymerase (reverse transcriptase)-related family protein LENGTH=210
MLOC_29502.1	HC	Retrotransposon protein, putative, Ty1-copia subclass
MLOC_29482.1	HC	Retrotransposon protein, putative, unclassified
MLOC_29418.1	HC	Retrotransposon protein, putative, LINE subclass
MLOC_29416.1	HC	Cytokinin-N-glucosyltransferase 1
MLOC_29413.1	HC	Retrotransposon protein, putative, unclassified
MLOC_29380.1	HC	Unknown protein
MLOC_29368.1	HC	Retrotransposon protein, putative, LINE subclass
MLOC_29357.1	HC	Unknown protein
MLOC_29343.1	HC	Unknown protein
MLOC_29336.1	HC	CCR4-NOT transcription complex subunit
MLOC_29317.1	HC	Retrotransposon protein, putative, unclassified
MLOC_29288.1	HC	Retrotransposon protein, putative, unclassified
MLOC_29243.1	HC	Unknown protein
MLOC_29211.1	HC	Retrotransposon protein, putative, unclassified
MLOC_29097.1	HC	Retrotransposon protein, putative, Ty1-copia subclass
MLOC_29057.1	HC	NBS-LRR disease resistance protein homologue
MLOC_29028.1	HC	Helicase-like protein
MLOC_29012.2	HC	Retrotransposon protein, putative, unclassified
MLOC_29006.1	HC	Retrotransposon protein, putative, unclassified
MLOC_29003.1	HC	Retrotransposon protein, putative, unclassified
MLOC_2900.1	HC	Retrotransposon protein, putative, unclassified
MLOC_28994.1	HC	Retrotransposon protein, putative, unclassified
MLOC_28959.1	HC	Unknown protein
MLOC_28921.1	HC	Retrotransposon protein, putative, unclassified
MLOC_28909.1	HC	Spotted leaf protein 11
MLOC_28896.1	HC	Retrotransposon protein, putative, unclassified
MLOC_28892.1	HC	Retrotransposon protein, putative, unclassified
MLOC_28869.1	HC	Retrotransposon protein, putative, unclassified
MLOC_28857.1	HC	Retrotransposon protein, putative, unclassified
MLOC_28842.1	HC	Retrotransposon protein, putative, unclassified
MLOC_28839.1	HC	Unknown protein
MLOC_28816.1	HC	Cyst nematode resistance protein-like protein
MLOC_28815.1	HC	hAT dimerisation domain-containing protein LENGTH=877
MLOC_28804.1	HC	Retrotransposon protein, putative, unclassified
MLOC_28776.1	HC	Retrotransposon protein, putative, unclassified
MLOC_2873.1	HC	RNA-directed DNA polymerase (reverse transcriptase)-related family protein LENGTH=210
MLOC_28709.1	HC	Retrotransposon protein, putative, LINE subclass
MLOC_28703.1	HC	Retrotransposon protein, putative, unclassified
MLOC_28670.1	HC	ATP-dependent DNA helicase PIF1
MLOC_28651.1	HC	Unknown protein
MLOC_28643.1	HC	Transposon protein, putative, Mutator sub-class
MLOC_28642.1	HC	Retrotransposon protein, putative, unclassified
MLOC_28612.1	HC	Retrotransposon protein, putative, unclassified
MLOC_28607.1	HC	Retrotransposon protein, putative, LINE subclass
MLOC_28593.1	HC	Transposon protein, putative, Mutator sub-class
MLOC_28568.1	HC	Retrotransposon protein, putative, LINE subclass
MLOC_28567.1	HC	Retrotransposon protein, putative, unclassified
MLOC_28541.1	HC	Retrotransposon protein, putative, Ty1-copia subclass
MLOC_28512.1	HC	Retrotransposon protein, putative, unclassified
MLOC_28497.1	HC	Retrotransposon protein, putative, unclassified
MLOC_28481.1	HC	Retrotransposon protein, putative, unclassified
MLOC_28407.1	HC	Retrotransposon protein, putative, unclassified
MLOC_28382.1	HC	Cyst nematode resistance protein-like protein
MLOC_28369.1	HC	Retrotransposon protein, putative, unclassified
MLOC_28332.1	HC	Retrotransposon protein, putative, unclassified
MLOC_28331.2	HC	Retrotransposon protein, putative, unclassified
MLOC_28305.1	HC	Retrotransposon protein, putative, unclassified
MLOC_28299.1	HC	Retrotransposon protein, putative, LINE subclass
MLOC_28283.1	HC	Retrotransposon protein, putative, unclassified
MLOC_28269.1	HC	Retrotransposon protein, putative, unclassified
MLOC_28252.1	HC	Retrotransposon protein, putative, unclassified
MLOC_28216.1	HC	Ribosomal protein-like
MLOC_28204.1	HC	Retrotransposon protein, putative, unclassified
MLOC_28197.1	HC	Retrotransposon protein, putative, unclassified
MLOC_28195.1	HC	Retrotransposon protein, putative, unclassified
MLOC_28186.1	HC	Retrotransposon protein, putative, unclassified
MLOC_28171.1	HC	Retrotransposon protein, putative, unclassified
MLOC_28168.1	HC	Retrotransposon protein, putative, unclassified
MLOC_28145.1	HC	Retrotransposon protein, putative, unclassified
MLOC_28138.1	HC	Lysine-specific demethylase REF6
MLOC_28110.1	HC	Transposon protein, putative, Mutator sub-class
MLOC_28102.1	HC	Unknown protein
MLOC_28095.1	HC	Retrotransposon protein, putative, unclassified
MLOC_28034.1	HC	Retrotransposon protein, putative, LINE subclass
MLOC_28029.1	HC	Retrotransposon protein, putative, unclassified
MLOC_28019.2	HC	Retrotransposon protein, putative, unclassified
MLOC_27973.1	HC	Retrotransposon protein, putative, unclassified, expressed
MLOC_27963.1	HC	Unknown protein
MLOC_27962.1	HC	RNA-directed DNA polymerase (Reverse transcriptase)-related family protein
MLOC_27958.1	HC	Retrotransposon protein, putative, Ty1-copia subclass
MLOC_27937.1	HC	Retrotransposon protein, putative, unclassified
MLOC_27921.1	HC	Unknown protein
MLOC_27919.1	HC	Retrotransposon protein, putative, LINE subclass
MLOC_27901.1	HC	Retrotransposon protein, putative, unclassified
MLOC_27876.1	HC	Glutathione transferase-like protein
MLOC_27864.1	HC	Protein of unknown function (DUF604) LENGTH=548
MLOC_27831.1	HC	Retrotransposon protein, putative, unclassified
MLOC_27794.1	HC	Retrotransposon protein, putative, unclassified
MLOC_27791.1	HC	Unknown protein
MLOC_27775.1	HC	Retrotransposon protein, putative, unclassified
MLOC_27774.1	HC	Retrotransposon protein, putative, LINE subclass
MLOC_27762.1	HC	Retrotransposon protein, putative, LINE subclass
MLOC_27732.1	HC	Helicase-like protein
MLOC_27709.1	HC	Retrotransposon protein, putative, unclassified
MLOC_27624.1	HC	Retrotransposon protein, putative, unclassified
MLOC_27616.1	HC	Retrotransposon protein, putative, unclassified
MLOC_27594.1	HC	Retrotransposon protein, putative, unclassified
MLOC_27584.1	HC	Retrotransposon protein, putative, unclassified
MLOC_2757.1	HC	RNA-directed DNA polymerase (reverse transcriptase)-related family protein LENGTH=282
MLOC_27542.1	HC	Retrotransposon protein, putative, unclassified
MLOC_27518.1	HC	Retrotransposon protein, putative, unclassified
MLOC_27516.1	HC	Retrotransposon protein, putative, unclassified
MLOC_27470.1	HC	Unknown protein
MLOC_27436.1	HC	Retrotransposon protein, putative, unclassified
MLOC_27431.1	HC	Retrotransposon protein, putative, unclassified
MLOC_27396.1	HC	Retrotransposon protein, putative, unclassified
MLOC_27384.1	HC	GRF zinc finger family protein
MLOC_27363.1	HC	Retrotransposon protein, putative, LINE subclass
MLOC_27316.1	HC	Ribosomal protein-like
MLOC_27297.1	HC	Retrotransposon protein, putative, unclassified
MLOC_27287.1	HC	ATP-dependent DNA helicase PIF1
MLOC_27261.1	HC	Retrotransposon protein, putative, unclassified
MLOC_27229.1	HC	Retrotransposon protein, putative, unclassified
MLOC_27198.1	HC	Retrotransposon protein, putative, unclassified
MLOC_27176.1	HC	Unknown protein
MLOC_27175.1	HC	Retrotransposon protein, putative, unclassified
MLOC_27158.1	HC	Retrotransposon protein, putative, LINE subclass
MLOC_27113.1	HC	Retrotransposon protein, putative, unclassified
MLOC_27082.1	HC	Retrotransposon protein, putative, unclassified
MLOC_27046.1	HC	Retrotransposon protein, putative, unclassified
MLOC_27023.1	HC	HAT family dimerization domain containing protein
MLOC_2701.1	HC	Retrotransposon protein, putative, unclassified
MLOC_27003.1	HC	Retrotransposon protein, putative, unclassified
MLOC_26960.1	HC	Retrotransposon protein, putative, unclassified
MLOC_26924.1	HC	Retrotransposon protein, putative, LINE subclass
MLOC_26887.1	HC	Transposon protein, putative, CACTA, En/Spm sub-class, expressed
MLOC_26876.1	HC	Retrotransposon protein, putative, unclassified
MLOC_2685.1	HC	Retrotransposon protein, putative, unclassified
MLOC_26827.1	HC	Retrotransposon protein, putative, unclassified
MLOC_26745.1	HC	NAM-like protein
MLOC_26720.1	HC	Retrotransposon protein, putative, unclassified
MLOC_26715.1	HC	Retrotransposon protein, putative, Ty1-copia subclass
MLOC_26691.1	HC	Retrotransposon protein, putative, LINE subclass
MLOC_26678.1	HC	Retrotransposon protein, putative, unclassified
MLOC_26672.1	HC	Retrotransposon protein, putative, unclassified
MLOC_26663.1	HC	Retrotransposon protein, putative, unclassified
MLOC_2666.1	HC	Retrotransposon protein, putative, unclassified
MLOC_26654.1	HC	Retrotransposon protein, putative, unclassified
MLOC_26652.1	HC	Unknown protein
MLOC_26625.1	HC	Retrotransposon protein, putative, unclassified
MLOC_26619.1	HC	Retrotransposon protein, putative, unclassified
MLOC_26596.1	HC	Unknown protein
MLOC_26568.1	HC	Retrotransposon protein, putative, unclassified
MLOC_26528.4	HC	Retrotransposon protein, putative, unclassified
MLOC_2652.1	HC	Retrotransposon protein, putative, LINE subclass, expressed
MLOC_26492.1	HC	Retrotransposon protein, putative, LINE subclass
MLOC_26481.1	HC	Retrotransposon protein, putative, LINE subclass
MLOC_26410.1	HC	Retrotransposon protein, putative, unclassified, expressed
MLOC_26396.1	HC	Retrotransposon protein, putative, unclassified
MLOC_26351.1	HC	Unknown protein
MLOC_2632.1	HC	Retrotransposon protein, putative, unclassified
MLOC_26279.1	HC	Retrotransposon protein, putative, unclassified
MLOC_26264.1	HC	Retrotransposon protein, putative, unclassified
MLOC_26251.1	HC	Helicase-like protein
MLOC_26247.1	HC	Alpha NAC-like protein
MLOC_26232.1	HC	NAM-like protein
MLOC_262.1	HC	Retrotransposon protein, putative, unclassified
MLOC_26195.1	HC	Retrotransposon protein, putative, unclassified
MLOC_26166.1	HC	Helicase-like protein
MLOC_26130.1	HC	Retrotransposon protein, putative, LINE subclass
MLOC_26121.1	HC	Helicase-like protein
MLOC_26032.1	HC	Retrotransposon protein, putative, unclassified
MLOC_26015.1	HC	Unknown protein
MLOC_25902.1	HC	Retrotransposon protein, putative, LINE subclass
MLOC_25888.1	HC	Retrotransposon protein, putative, unclassified
MLOC_25837.1	HC	Unknown protein
MLOC_25835.1	HC	Transposon protein, putative, Mutator sub-class
MLOC_25812.1	HC	Retrotransposon protein, putative, unclassified
MLOC_25761.1	HC	Retrotransposon protein, putative, unclassified
MLOC_25747.1	HC	Retrotransposon protein, putative, unclassified
MLOC_2573.1	HC	Unknown protein
MLOC_25702.1	HC	Retrotransposon protein, putative, unclassified
MLOC_25679.1	HC	Retrotransposon protein, putative, unclassified
MLOC_25675.1	HC	Transposon protein, putative, Mutator sub-class
MLOC_25603.1	HC	HAT family dimerization domain-containing protein
MLOC_25543.1	HC	Retrotransposon protein, putative, unclassified
MLOC_25477.1	HC	Unknown protein
MLOC_25414.1	HC	Retrotransposon protein, putative, unclassified
MLOC_25363.1	HC	Unknown protein
MLOC_25275.1	HC	Retrotransposon protein, putative, unclassified
MLOC_25258.1	HC	HAT family dimerisation domain containing protein
MLOC_25254.1	HC	Transposon protein, putative, CACTA, En/Spm sub-class
MLOC_25236.1	HC	Retrotransposon protein, putative, unclassified
MLOC_25115.1	HC	Retrotransposon protein, putative, unclassified
MLOC_25093.1	HC	Unknown protein
MLOC_25087.1	HC	Retrotransposon protein, putative, unclassified
MLOC_25051.1	HC	Retrotransposon protein, putative, unclassified
MLOC_25023.1	HC	Retrotransposon protein, putative, LINE subclass
MLOC_24980.1	HC	Retrotransposon protein, putative, unclassified
MLOC_24917.1	HC	Helicase-like protein
MLOC_24873.1	HC	Transposon protein, putative, CACTA, En/Spm sub-class, expressed
MLOC_24860.1	HC	Retrotransposon protein, putative, unclassified
MLOC_24832.1	HC	Retrotransposon protein, putative, unclassified
MLOC_24816.1	HC	Retrotransposon protein, putative, unclassified
MLOC_24802.1	HC	Maturase K 1
MLOC_24801.1	HC	Retrotransposon protein, putative, unclassified
MLOC_24777.1	HC	Zinc finger MYM-type protein
MLOC_24755.1	HC	Retrotransposon protein, putative, unclassified
MLOC_24713.1	HC	Retrotransposon protein, putative, unclassified
MLOC_24690.1	HC	HAT family dimerisation domain containing protein
MLOC_24659.1	HC	Retrotransposon protein, putative, unclassified
MLOC_24623.1	HC	Retrotransposon protein, putative, LINE subclass
MLOC_24574.2	HC	Retrotransposon protein, putative, unclassified
MLOC_24328.1	HC	receptor lectin kinase LENGTH=675
MLOC_24301.1	HC	NAM-like protein
MLOC_24270.1	HC	Retrotransposon protein, putative, unclassified
MLOC_24226.1	HC	Retrotransposon protein, putative, unclassified
MLOC_24225.1	HC	Transposon protein, putative, Mutator sub-class, expressed
MLOC_2422.1	HC	Retrotransposon protein, putative, unclassified
MLOC_2421.1	HC	Retrotransposon protein, putative, unclassified
MLOC_2419.2	HC	Retrotransposon protein, putative, unclassified
MLOC_2418.1	HC	Retrotransposon protein, putative, unclassified
MLOC_24134.1	HC	Retrotransposon protein, putative, Ty1-copia subclass
MLOC_24113.1	HC	Retrotransposon protein, putative, unclassified
MLOC_240.1	HC	NAM-like protein
MLOC_2384.1	HC	Retrotransposon protein, putative, unclassified, expressed
MLOC_23734.1	HC	Retrotransposon protein, putative, LINE subclass
MLOC_23611.1	HC	Tubby-like F-box protein
MLOC_23302.1	HC	Retrotransposon protein, putative, unclassified
MLOC_2328.1	HC	Retrotransposon protein, putative, unclassified
MLOC_2327.1	HC	Ribosomal protein-like
MLOC_2319.1	HC	Gag-pol polyprotein
MLOC_23189.1	HC	Transposase
MLOC_23132.1	HC	Retrotransposon protein, putative, unclassified
MLOC_2313.1	HC	Retrotransposon protein, putative, unclassified
MLOC_23041.1	HC	Retrotransposon protein, putative, unclassified
MLOC_22973.1	HC	RNA-directed DNA polymerase (Reverse transcriptase)-related family protein
MLOC_2297.1	HC	ATP-dependent DNA helicase PIF1
MLOC_22838.1	HC	Retrotransposon protein, putative, Ty1-copia subclass
MLOC_2275.1	HC	Retrotransposon protein, putative, unclassified
MLOC_22631.1	HC	Retrotransposon protein, putative, unclassified, expressed
MLOC_2262.1	HC	Retrotransposon protein, putative, unclassified
MLOC_22614.1	HC	Transposon protein, putative, Mutator sub-class
MLOC_22607.1	HC	Retrotransposon protein, putative, unclassified
MLOC_22572.1	HC	Retrotransposon protein, putative, unclassified
MLOC_2257.1	HC	Cyst nematode resistance protein-like protein
MLOC_2246.1	HC	Retrotransposon protein, putative, unclassified
MLOC_2236.1	HC	Unknown protein
MLOC_22291.1	HC	Transposase
MLOC_2227.1	HC	Retrotransposon protein, putative, unclassified
MLOC_22264.1	HC	Retrotransposon protein, putative, LINE subclass
MLOC_22066.1	HC	Retrotransposon protein, putative, LINE subclass
MLOC_22030.1	HC	Cyst nematode resistance protein-like protein
MLOC_21966.2	HC	NAC domain-containing protein
MLOC_21948.1	HC	Unknown protein
MLOC_21919.1	HC	Unknown protein
MLOC_21789.1	HC	Retrotransposon protein, putative, unclassified
MLOC_21788.1	HC	Retrotransposon protein, putative, unclassified
MLOC_21687.1	HC	Retrotransposon protein, putative, unclassified
MLOC_21667.1	HC	HAT family dimerization domain-containing protein
MLOC_21528.1	HC	Retrotransposon protein, putative, LINE subclass
MLOC_21372.4	HC	unknown protein; BEST Arabidopsis thaliana protein match is: unknown protein . LENGTH=797
MLOC_21207.1	HC	RNA-directed DNA polymerase (Reverse transcriptase)-related family protein
MLOC_211.2	HC	ERI1 exoribonuclease
MLOC_21074.1	HC	Retrotransposon protein, putative, unclassified
MLOC_21028.1	HC	Unknown protein
MLOC_21012.1	HC	Retrotransposon protein, putative, unclassified
MLOC_20925.1	HC	Retrotransposon protein, putative, Ty1-copia subclass
MLOC_20674.1	HC	Transposon protein, putative, Mutator sub-class
MLOC_20673.1	HC	Transposon protein, putative, Mutator sub-class, expressed
MLOC_20639.1	HC	Retrotransposon protein, putative, unclassified
MLOC_2058.1	HC	Retrotransposon protein, putative, unclassified
MLOC_2056.1	HC	Retrotransposon protein, putative, LINE subclass
MLOC_20548.2	HC	Transposon protein, putative, CACTA, En/Spm sub-class
MLOC_20134.2	HC	Retrotransposon protein, putative, unclassified
MLOC_1989.1	HC	Retrotransposon protein, putative, unclassified
MLOC_1985.1	HC	Retrotransposon protein, putative, unclassified
MLOC_19798.1	HC	Phenylalanine ammonia-lyase
MLOC_19762.1	HC	Retrotransposon protein, putative, unclassified
MLOC_1975.1	HC	Retrotransposon protein, putative, unclassified
MLOC_19464.1	HC	Retrotransposon protein, putative, unclassified
MLOC_19416.1	HC	Retrotransposon protein, putative, unclassified
MLOC_19284.1	HC	Resistance protein
MLOC_18907.1	HC	HAT family dimerisation domain containing protein, expressed
MLOC_1855.2	HC	Retrotransposon protein, putative, unclassified
MLOC_18433.1	HC	Retrotransposon protein, putative, unclassified
MLOC_18396.3	HC	Receptor-like kinase 2
MLOC_18288.1	HC	Unknown protein
MLOC_17981.1	HC	Retrotransposon protein, putative, unclassified
MLOC_1760.1	HC	Retrotransposon protein, putative, unclassified
MLOC_17499.1	HC	3-ketoacyl-CoA synthase
MLOC_17462.1	HC	hAT dimerisation domain-containing protein / transposase-related LENGTH=382
MLOC_1742.1	HC	Retrotransposon protein, putative, unclassified
MLOC_1713.1	HC	Retrotransposon protein, putative, unclassified
MLOC_17005.1	HC	Transposon protein, putative, Mutator sub-class, expressed
MLOC_1695.1	HC	Retrotransposon protein, putative, LINE subclass
MLOC_1686.1	HC	cDNA clone:J013022N21, full insert sequence
MLOC_1680.1	HC	Retrotransposon protein, putative, unclassified
MLOC_16613.8	HC	Leucine-rich receptor-like protein kinase family protein LENGTH=980
MLOC_16511.2	HC	ATP-dependent Clp protease, ATP-binding subunit
MLOC_1626.1	HC	Retrotransposon protein, putative, unclassified
MLOC_1588.1	HC	FAR1-related sequence 5 LENGTH=788
MLOC_15504.1	HC	Retrotransposon protein, putative, unclassified
MLOC_15305.2	HC	Kinase, putative
MLOC_1520.1	HC	RNA-directed DNA polymerase (reverse transcriptase)-related family protein LENGTH=210
MLOC_1495.1	HC	Unknown protein
MLOC_14949.1	HC	Retrotransposon protein, putative, unclassified
MLOC_1482.1	HC	Leucine-rich repeat receptor-like kinase
MLOC_1466.1	HC	RNA-directed DNA polymerase (reverse transcriptase)-related family protein LENGTH=210
MLOC_14626.1	HC	Receptor-like protein kinase
MLOC_1402.1	HC	Retrotransposon protein, putative, unclassified
MLOC_13997.1	HC	Retrotransposon protein, putative, unclassified
MLOC_1367.1	HC	Retrotransposon protein, putative, unclassified
MLOC_1348.1	HC	Retrotransposon protein, putative, LINE subclass
MLOC_13288.1	HC	Retrotransposon protein, putative, unclassified
MLOC_13234.2	HC	Disease resistance protein
MLOC_1322.1	HC	Unknown protein
MLOC_1290.1	HC	Helicase-like protein
MLOC_1260.1	HC	Cytochrome P450
MLOC_1255.1	HC	Retrotransposon protein, putative, Ty1-copia subclass, expressed
MLOC_12388.2	HC	Multidrug resistance protein ABC transporter family
MLOC_12205.1	HC	Retrotransposon protein, putative, Ty1-copia subclass
MLOC_12163.1	HC	Retrotransposon protein, putative, unclassified
MLOC_12085.1	HC	Unknown protein
MLOC_11971.1	HC	Transcription elongation factor SPT6
MLOC_1192.1	HC	NBS-LRR disease resistance protein homologue
MLOC_11911.1	HC	Transposon protein, putative, CACTA, En/Spm sub-class
MLOC_116.1	HC	Unknown protein
MLOC_1153.1	HC	HAT family dimerisation domain containing protein, expressed
MLOC_1150.1	HC	Retrotransposon protein, putative, unclassified
MLOC_1148.1	HC	RNA-directed DNA polymerase (reverse transcriptase)-related family protein LENGTH=146
MLOC_11122.1	HC	HAT family dimerisation domain containing protein, expressed
MLOC_111.1	HC	Unknown protein
MLOC_11014.7	HC	Auxin response factor 5
MLOC_10928.2	HC	Retrotransposon protein, putative, unclassified
MLOC_1088.10	HC	Receptor kinase
MLOC_1061.5	HC	Retrotransposon protein, putative, unclassified
MLOC_1060.1	HC	Retrotransposon protein, putative, unclassified
MLOC_1037.1	HC	Retrotransposon protein, putative, unclassified
MLOC_10272.2	HC	Receptor-like kinase
MLOC_10024.1	HC	HAT family dimerisation domain containing protein
MLOC_1000.1	HC	Retrotransposon protein, putative, unclassified
AK377141	HC	FAD-binding Berberine family protein LENGTH=535
AK377086	HC	Histone H4
AK377006	HC	Unknown protein
AK377000	HC	Domain of unknown function (DUF966) LENGTH=414
AK376923	HC	Kelch repeat-containing protein
AK376859	HC	Transposon protein, putative, CACTA, En/Spm sub-class, expressed
AK376851	HC	Cell division control protein 48 aaa family protein (Transitional endoplasmic reticulum atpase),putative
AK376784	HC	Histone H3
AK376662	HC	70 kDa heat shock protein
AK376637	HC	HXXXD-type acyl-transferase family protein LENGTH=443
AK376617	HC	ATP binding;ATP-dependent helicases;DNA helicases LENGTH=1133
AK376576	HC	Potassium transporter 10
AK376560	HC	P-loop containing nucleoside triphosphate hydrolases superfamily protein LENGTH=491
AK376475	HC	Receptor-like protein kinase
AK376411	HC	Cytochrome P450 family protein, expressed
AK376371	HC	Transposase
AK376323	HC	Receptor-like kinase
AK376310	HC	Histone H2A
AK376294	HC	Vascular plant one zinc finger protein
AK376284	HC	RNA-directed DNA polymerase (reverse transcriptase)-related family protein LENGTH=210
AK376223	HC	Retrotransposon protein, putative, unclassified
AK376221	HC	Expansin protein
AK376214	HC	Histone H3
AK376085	HC	1-aminocyclopropane-1-carboxylate oxidase-like protein
AK375855	HC	HAT family dimerisation domain containing protein
AK375853	HC	CCT motif family protein, expressed
AK375744	HC	Histone H2B
AK375539	HC	ATP synthase subunit-like protein
AK375537	HC	Mitochondrial transcription termination factor-like
AK375519	HC	Retrotransposon protein, putative, Ty1-copia subclass, expressed
AK375488	HC	Polyubiquitin
AK375454	HC	Mitochondrial transcription termination factor-like
AK375440	HC	Histone H3
AK375386	HC	Endoglucanase 1
AK375339	HC	Histone H2B
AK375327	HC	Histone H3
AK375303	HC	Heat-shock 70-kDa protein 5
AK375286	HC	F-box domain containing protein, expressed
AK375283	HC	Histone H2B
AK375223	HC	Tubulin, beta chain
AK375117	HC	FAD-binding Berberine family protein LENGTH=535
AK375070	HC	Histone H4
AK375008	HC	Retrotransposon protein
AK374993	HC	Histone H2B
AK374884	HC	Ulp1 protease family, C-terminal catalytic domain containing protein
AK374866	HC	unknown protein; Has 54 Blast hits to 54 proteins in 22 species: Archae - 0; Bacteria - 0; Metazoa - 29; Fungi - 0; Plants - 24; Viruses - 0
AK374797	HC	Histone H2A
AK374742	HC	ARGONAUTE 1
AK374632	HC	H-ATPase
AK374533	HC	Unknown protein
AK374352	HC	Endonuclease-reverse transcriptase
AK374349	HC	F-box domain containing protein, expressed
AK374270	HC	P-loop containing nucleoside triphosphate hydrolases superfamily protein LENGTH=491
AK374251	HC	Histone H3
AK374191	HC	Histone H2A
AK374129	HC	Histone H3
AK374121	HC	Histone H2A
AK374116	HC	Retrotransposon protein, putative, Ty1-copia subclass
AK374002	HC	Mitochondrial transcription termination factor-like
AK373989	HC	P-loop containing nucleoside triphosphate hydrolases superfamily protein LENGTH=500
AK373961	HC	Histone H4
AK373861	HC	Histone H4
AK373787	HC	Phosphatidylinositol transfer protein sfh5
AK373742	HC	Histone H2A
AK373609	HC	Histone H3
AK373569	HC	Major facilitator superfamily protein LENGTH=557
AK373548	HC	Mitochondrial transcription termination factor-like
AK373523	HC	Histone H2A
AK373515	HC	NAC domain protein,
AK373464	HC	ERI1 exoribonuclease
AK373440	HC	Histone H2B
AK373258	HC	Pentatricopeptide repeat protein
AK373131	HC	Wound-induced protein WIN1, putative
AK372984	HC	Histone H4
AK372915	HC	Polyubiquitin
AK372776	HC	Chlorophyll a-b binding protein 2
AK372569	HC	Mitochondrial transcription termination factor-like
AK372493	HC	Polyubiquitin
AK372440	HC	Retrotransposon protein, putative, unclassified
AK372405	HC	Alpha-amylase
AK372300	HC	MutL DNA mismatch repair protein
AK372135	HC	2,3-bisphosphoglycerate-dependent phosphoglycerate mutase
AK372042	HC	Sulfite reductase [NADPH] hemoprotein beta-component
AK371991	HC	Mitochondrial transcription termination factor-like
AK371958	HC	WRKY transcription factor
AK371941	HC	AP2 domain-containing transcription factor
AK371916	HC	Protein kinase family protein, putative, expressed
AK371893	HC	Receptor-like kinase 2
AK371872	HC	Sugar transporter, putative
AK371824	HC	unknown protein; Has 1807 Blast hits to 1807 proteins in 277 species: Archae - 0; Bacteria - 0; Metazoa - 736; Fungi - 347; Plants - 385; Vi
AK371706	HC	ATP synthase subunit-like protein
AK371546	HC	P-loop containing nucleoside triphosphate hydrolases superfamily protein LENGTH=500
AK371476	HC	Protein kinase superfamily protein LENGTH=654
AK371460	HC	Phenylalanine ammonia-lyase
AK371321	HC	Gibberellin receptor GID1L2
AK371303	HC	Polyubiquitin
AK371036	HC	Peroxisomal carrier protein
AK371028	HC	Histone H4
AK371010	HC	UDP-Glycosyltransferase superfamily protein LENGTH=451
AK370975	HC	Chlorophyll a-b binding protein 2
AK370914	HC	Dual specificity protein phosphatase, putative
AK370779	HC	Cytochrome P450
AK370736	HC	U-box domain-containing protein
AK370706	HC	ATP-dependent zinc metalloprotease FtsH 2
AK370679	HC	NAM-like protein
AK370674	HC	Histone H3
AK370626	HC	Inter-alpha-trypsin inhibitor heavy chain H3
AK370605	HC	Kelch-like protein 5
AK370604	HC	Histone H4
AK370562	HC	HAT family dimerisation domain containing protein, expressed
AK370551	HC	Histone H2B
AK370549	HC	unknown protein; FUNCTIONS IN: molecular_function unknown; INVOLVED IN: biological_process unknown; LOCATED IN: endoplasmic reticulum; EXPRE
AK370358	HC	cDNA clone:J033145I11, full insert sequence
AK370205	HC	Mitochondrial transcription termination factor-like
AK370157	HC	Unknown protein
AK370126	HC	Chaperone clpb, putative
AK369963	HC	Kelch-like protein 17
AK369875	HC	Retrotransposon protein, putative, LINE subclass
AK369873	HC	Histone H3
AK369681	HC	AP2 domain-containing transcription factor
AK369652	HC	Ribulose bisphosphate carboxylase small chain
AK369586	HC	ATPase
AK369538	HC	Histone H2A
AK369498	HC	Calcium-dependent protein kinase-like protein
AK369488	HC	U-box domain-containing protein
AK369442	HC	Histone H2A
AK369333	HC	Ulp1 protease family, C-terminal catalytic domain containing protein
AK369206	HC	Histone-lysine N-methyltransferase E(z)
AK369199	HC	Protein of unknown function (DUF506) LENGTH=291
AK369108	HC	FAD-binding Berberine family protein LENGTH=537
AK369086	HC	Beta-1,3-glucanase
AK369055	HC	70 kDa heat shock protein
AK368570	HC	Laccase, putative
AK368567	HC	NAC domain containing protein 100 LENGTH=336
AK368350	HC	Receptor-like protein kinase
AK368339	HC	Proliferating cell nuclear antigen
AK368272	HC	Receptor-like protein kinase
AK368257	HC	Glutathione S-transferase
AK368249	HC	ERI1 exoribonuclease
AK368213	HC	NAC domain protein
AK368099	HC	Ca-transporting ATPase
AK368040	HC	Receptor-like protein kinase
AK367944	HC	DNA mismatch repair protein mutL
AK367767	HC	GDSL esterase/lipase
AK367546	HC	ATP-dependent zinc metalloprotease FtsH 2
AK367522	HC	Inter-alpha-trypsin inhibitor heavy chain H3
AK367515	HC	Histone H4
AK367189	HC	Beta-1,3-glucanase
AK367127	HC	Major facilitator superfamily protein LENGTH=590
AK366525	HC	NAC domain containing protein 100 LENGTH=336
AK366357	HC	U-box domain-containing protein
AK366305	HC	Tubulin beta chain, putative
AK366167	HC	Cytochrome P450
AK366111	HC	R3h domain containing protein, putative
AK366052	HC	Citrate transporter family protein
AK366027	HC	Kinase R-like protein
AK365964	HC	F-box/RNI-like/FBD-like domains-containing protein LENGTH=441
AK365698	HC	Major facilitator superfamily protein LENGTH=590
AK365600	HC	Histone H2A
AK365543	HC	Retrotransposon protein, putative, unclassified
AK365531	HC	Retrotransposon protein, putative, unclassified
AK365503	HC	Calcium-transporting ATPase, putative
AK365455	HC	cDNA clone:J033115O13, full insert sequence
AK365432	HC	Protein lunapark
AK364920	HC	Protein lunapark
AK364778	HC	Receptor-like protein kinase
AK364687	HC	Endonuclease-reverse transcriptase
AK364617	HC	NBS-LRR disease resistance protein homologue
AK364376	HC	Leucine-rich receptor-like protein kinase
AK364144	HC	Auxin response factor 15
AK364124	HC	Amino acid permease
AK364091	HC	Jasmonate induced protein
AK364029	HC	U3 small nucleolar RNA-associated protein-like protein
AK363840	HC	Receptor-like kinase
AK363636	HC	Histone H2B
AK363515	HC	Multidrug resistance protein ABC transporter family
AK363219	HC	Beta-1,3-glucanase
AK363216	HC	3-ketoacyl-CoA synthase
AK362934	HC	Oral cancer overexpressed protein 1
AK362933	HC	Histone H4
AK362892	HC	NAC domain-containing protein 48
AK362824	HC	Histone H4
AK362713	HC	1-aminocyclopropane-1-carboxylate oxidase-like protein
AK362465	HC	Chalcone synthase
AK362463	HC	Beta-1,3-galactosyltransferase
AK362441	HC	Histone H4
AK362157	HC	Calcium-dependent protein kinase
AK362038	HC	Transcription factor, putative
AK362004	HC	subtilisin-like serine protease 2 LENGTH=764
AK361980	HC	unknown protein; BEST Arabidopsis thaliana protein match is: unknown protein . LENGTH=347
AK361810	HC	Senescence/dehydration-associated protein
AK361796	HC	Vacuolar protein sorting protein 25
AK361755	HC	calmodulin like 23 LENGTH=157
AK361438	HC	Receptor-like protein kinase
AK361409	HC	Bifunctional polymyxin resistance arnA protein
AK361403	HC	Sugar transporter, putative
AK361296	HC	Ubiquitin carboxyl-terminal hydrolase family protein
AK361189	HC	Mitochondrial transcription termination factor-like
AK360864	HC	Ubiquitin
AK360842	HC	TUBBY protein
AK360704	HC	Polyubiquitin
AK360671	HC	Rhodanese/Cell cycle control phosphatase-like protein
AK360630	HC	ABC1 family protein
AK360597	HC	Polyubiquitin
AK360424	HC	Receptor-like protein kinase
AK360404	HC	Strictosidine synthase
AK360401	HC	Mitochondrial transcription termination factor-like
AK360389	HC	Pyrophosphate-energized vacuolar membrane proton pump, putative
AK360303	HC	unknown protein; BEST Arabidopsis thaliana protein match is: unknown protein . LENGTH=797
AK360230	HC	Amino acid permease 1
AK360084	HC	Ubiquitin ligase E3, putative
AK360019	HC	D-3-phosphoglycerate dehydrogenase
AK359991	HC	Histone H4
AK359981	HC	Chaperone protein dnaJ
AK359881	HC	Proteinase inhibitor I4, serpin
AK359637	HC	Receptor-like kinase
AK359525	HC	ERI1 exoribonuclease
AK359149	HC	Thionin
AK359147	HC	Mitochondrial transcription termination factor-like
AK359127	HC	ERI1 exoribonuclease
AK358991	HC	Ribulose bisphosphate carboxylase small chain
AK358721	HC	Histone H4
AK358695	HC	Solute carrier family 35 member E3
AK358669	HC	Chlorophyll a-b binding protein 3C-like
AK358588	HC	ERI1 exoribonuclease
AK358538	HC	Histone H3
AK358395	HC	Calcium-dependent protein kinase
AK358385	HC	F-box family protein
AK358288	HC	P-loop containing nucleoside triphosphate hydrolases superfamily protein LENGTH=530
AK358231	HC	Strictosidine synthase
AK358061	HC	3-ketoacyl-CoA synthase
AK358008	HC	Mitochondrial transcription termination factor-like
AK357976	HC	Heat shock 70 kDa protein 5
AK357848	HC	Yellow stripe-like transporter 12
AK357750	HC	Vacuolar sorting receptor 7
AK357680	HC	Retrotransposon protein, putative, unclassified
AK357664	HC	Ubiquitin
AK357629	HC	Purine permease
AK357593	HC	Retrotransposon protein, putative, Ty3-gypsy subclass
AK357536	HC	Histone H4
AK357468	HC	Mitochondrial transcription termination factor-like
AK357053	HC	Unknown protein
AK357052	HC	Retrotransposon protein, putative, unclassified
AK356951	HC	Ribulose bisphosphate carboxylase small chain
AK356852	HC	Histone H3
AK356659	HC	subtilisin-like serine protease 2 LENGTH=764
AK356550	HC	FAR1-related sequence 5 LENGTH=788
AK356501	HC	Receptor-like kinase 2
AK356446	HC	Purine permease
AK356416	HC	Elongation factor 1-alpha
AK356380	HC	FAD-binding Berberine family protein LENGTH=530
AK356372	HC	Histone H3
AK356352	HC	Receptor-like protein kinase
AK356272	HC	Histone H2B
AK356188	HC	Mitochondrial transcription termination factor-like
AK356167	HC	Retrotransposon protein, putative, unclassified
AK356022	HC	Chlorophyll a-b binding protein 3C-like
AK356011	HC	Mitochondrial transcription termination factor-like
AK355908	HC	unknown protein; Has 75 Blast hits to 52 proteins in 16 species: Archae - 0; Bacteria - 0; Metazoa - 4; Fungi - 2; Plants - 66; Viruses - 0;
AK355774	HC	U-box domain-containing protein
AK355680	HC	ATP-dependent RNA helicase DOB1
AK355359	HC	Histone H4
AK355345	HC	Histone H4
AK355323	HC	Clathrin light chain protein LENGTH=338
AK355148	HC	Ankyrin-repeat protein
AK355128	HC	Histone H3
AK354925	HC	Yip1 domain containing protein, expressed
AK354840	HC	Ubiquitin carboxyl-terminal hydrolase family protein
AK354824	HC	Clathrin light chain protein LENGTH=338
AK354698	HC	Protein kinase superfamily protein LENGTH=654
AK354591	HC	Retrotransposon protein, putative, unclassified
AK354248	HC	Receptor kinase
AK354043	HC	Retrotransposon protein, putative, unclassified
AK354022	HC	Transposon protein, putative, CACTA, En/Spm sub-class
AK353977	HC	Kinase, putative
AK353912	HC	Major facilitator superfamily protein LENGTH=590
AK353908	HC	Transposon protein, putative, CACTA, En/Spm sub-class
AK353900	HC	Histone H3
AK353861	HC	Aquaporin
AK353809	HC	Phenylalanine ammonia-lyase
AK353778	HC	Receptor-like kinase
AK353773	HC	Histone H2A
AK353613	HC	Cytochrome P450 family protein, expressed
AK253131.1	HC	Chlorophyll a-b binding protein 2
AK252922.1	HC	Histone H2B
AK252853.1	HC	Histone H2B
AK252708.1	HC	Ribulose bisphosphate carboxylase small chain
AK252705.1	HC	Amino acid permease
AK252678.1	HC	3-ketoacyl-CoA synthase
AK252601.1	HC	Histone H2A
AK252600.1	HC	Aquaporin
AK252598.1	HC	Histone H2B
AK252540.1	HC	Histone H2A
AK252410.1	HC	Ubiquitin
AK252358.1	HC	Beta-fructofuranosidase
AK252245.1	HC	Ribulose bisphosphate carboxylase small chain
AK252102.1	HC	Histone H4
AK252060.1	HC	Histone H2A
AK251995.1	HC	RING/U-box superfamily protein LENGTH=251
AK251986.1	HC	Histone H2A
AK251923.1	HC	Histone H4
AK251911.1	HC	Thionin
AK251852.1	HC	Histone H2A
AK251817.1	HC	Histone H2B
AK251792.1	HC	Histone H2B
AK251714.1	HC	Histone H3
AK251633.1	HC	Histone H2A
AK251616.1	HC	unknown protein; BEST Arabidopsis thaliana protein match is: unknown protein . LENGTH=347
AK251585.1	HC	B3 domain-containing protein
AK251544.1	HC	Beta-D-glucosidase
AK251542.1	HC	Retrotransposon protein, putative, Ty3-gypsy subclass
AK251519.1	HC	Histone H3
AK251417.1	HC	Histone H4
AK251293.1	HC	'putative beta-1,3-glucanase'
AK251236.1	HC	Alcohol dehydrogenase
AK251179.1	HC	Jasmonate induced protein
AK251133.1	HC	Ubiquitin, putative
AK251033.1	HC	Tubulin beta chain
AK251005.1	HC	Tubulin beta chain, putative
AK250965.1	HC	Histone H4
AK250939.1	HC	60S ribosomal protein L27
AK250863.1	HC	Ribulose bisphosphate carboxylase small chain
AK250752.1	HC	Histone H2A
AK250690.1	HC	Phenylalanine ammonia-lyase
AK250680.1	HC	Elongation factor 1-alpha
AK250581.1	HC	Histone H2A
AK250389.1	HC	Histone H3
AK250385.1	HC	Histone H2B
AK250260.1	HC	Oral cancer overexpressed protein 1
AK250247.1	HC	Pyrophosphate-energized vacuolar membrane proton pump
AK250113.1	HC	Unknown protein
AK250100.1	HC	Phenylalanine ammonia-lyase
AK250062.1	HC	P-loop containing nucleoside triphosphate hydrolases superfamily protein LENGTH=500
AK250051.1	HC	Beta-D-glucosidase
AK250035.1	HC	1-aminocyclopropane-1-carboxylate oxidase-like protein
AK249953.1	HC	Histone H4
AK249921.1	HC	Major facilitator superfamily antiporter, putative, expressed
AK249826.1	HC	Chitinase, putative
AK249618.1	HC	Protein of unknown function (DUF567) LENGTH=217
AK249588.1	HC	Ribulose bisphosphate carboxylase small chain
AK249551.1	HC	Beta-1,3-glucanase
AK249533.1	HC	Beta purothionin
AK249511.1	HC	Histone H4
AK249454.1	HC	Ribulose bisphosphate carboxylase small chain
AK249451.1	HC	Histone H3
AK249420.1	HC	Histone H4
AK249354.1	HC	Polyubiquitin 2
AK249353.1	HC	Histone H2B
AK249082.1	HC	Ribulose bisphosphate carboxylase small chain
AK249046.1	HC	Histone H4
AK248995.1	HC	Ribulose bisphosphate carboxylase small chain
AK248954.1	HC	Elongation factor 1-alpha
AK248915.1	HC	Histone H4
AK248909.1	HC	Chlorophyll a-b binding protein 2
AK248841.1	HC	Phenylalanine ammonia-lyase
AK248730.1	HC	Histone H4
AK248694.1	HC	70 kDa heat shock protein
AK248556.1	HC	Chlorophyll a-b binding protein 2
AK248539.1	HC	Clathrin light chain protein LENGTH=338
AK248534.1	HC	Histone H2A
AK248520.1	HC	3-ketoacyl-CoA synthase
AK248511.1	HC	Pyrophosphate-energized vacuolar membrane proton pump
AK248488.1	HC	Protein lunapark
AK248416.1	HC	Cysteine proteinase
AK248408.1	HC	Cell division control protein 48 aaa family protein (Transitional endoplasmic reticulum atpase),putative
AK248406.1	HC	Endonuclease-reverse transcriptase
AK248367.1	HC	Histone H2A
AK248335.1	HC	Chlorophyll a-b binding protein
AK248213.1	HC	Polyubiquitin
AK248186.1	HC	SKP1-like protein 1A
AK248169.1	HC	Tubulin, beta chain
AK248144.1	LC
AK248348.1	LC
AK248633.1	LC
AK248659.1	LC
AK248663.1	LC
AK248894.1	LC
AK249179.1	LC
AK249233.1	LC
AK249306.1	LC
AK249379.1	LC
AK249409.1	LC
AK249421.1	LC
AK249753.1	LC
AK249762.1	LC
AK249776.1	LC
AK249868.1	LC
AK250085.1	LC
AK250168.1	LC
AK250173.1	LC
AK250580.1	LC
AK250588.1	LC
AK250765.1	LC
AK250978.1	LC
AK251112.1	LC
AK251119.1	LC
AK251482.1	LC
AK251753.1	LC
AK252089.1	LC
AK252178.1	LC
AK252627.1	LC
AK253113.1	LC
AK353647	LC
AK354010	LC
AK354096	LC
AK354184	LC
AK354287	LC
AK354345	LC
AK354740	LC
AK354759	LC
AK354836	LC
AK354841	LC
AK354937	LC
AK355051	LC
AK355221	LC
AK355597	LC
AK355857	LC
AK355876	LC
AK355895	LC
AK356138	LC
AK356178	LC
AK356183	LC
AK356240	LC
AK356566	LC
AK357004	LC
AK357030	LC
AK357033	LC
AK357043	LC
AK357142	LC
AK357550	LC
AK357618	LC
AK357843	LC
AK357885	LC
AK358152	LC
AK358568	LC
AK358579	LC
AK359025	LC
AK359178	LC
AK359516	LC
AK359725	LC
AK360046	LC
AK360832	LC
AK360914	LC
AK361255	LC
AK361398	LC
AK361578	LC
AK362340	LC
AK362345	LC
AK362373	LC
AK362540	LC
AK362664	LC
AK363172	LC
AK363298	LC
AK363299	LC
AK363521	LC
AK363556	LC
AK364268	LC
AK365026	LC
AK365118	LC
AK365355	LC
AK365554	LC
AK365812	LC
AK366828	LC
AK367190	LC
AK367311	LC
AK367976	LC
AK368032	LC
AK368893	LC
AK369142	LC
AK369950	LC
AK369973	LC
AK370020	LC
AK370037	LC
AK370343	LC
AK370398	LC
AK370419	LC
AK370433	LC
AK371402	LC
AK371552	LC
AK371553	LC
AK371572	LC
AK372322	LC
AK372470	LC
AK372537	LC
AK372768	LC
AK372871	LC
AK373003	LC
AK373074	LC
AK373211	LC
AK373229	LC
AK373231	LC
AK373322	LC
AK373325	LC
AK373488	LC
AK373539	LC
AK373540	LC
AK373552	LC
AK373610	LC
AK373985	LC
AK374014	LC
AK374035	LC
AK374077	LC
AK374091	LC
AK374178	LC
AK374188	LC
AK374317	LC
AK374319	LC
AK374391	LC
AK374558	LC
AK374676	LC
AK374836	LC
AK375133	LC
AK375314	LC
AK375370	LC
AK375520	LC
AK375528	LC
AK375533	LC
AK375565	LC
AK375598	LC
AK375739	LC
AK376064	LC
AK376082	LC
AK376516	LC
AK376604	LC
AK376611	LC
AK376736	LC
AK376754	LC
AK377133	LC
MLOC_1004.1	LC
MLOC_1029.1	LC
MLOC_10333.1	LC
MLOC_10446.1	LC
MLOC_10505.1	LC
MLOC_10664.1	LC
MLOC_10738.1	LC
MLOC_10821.1	LC
MLOC_1084.1	LC
MLOC_10917.1	LC
MLOC_1101.1	LC
MLOC_1118.1	LC
MLOC_1119.1	LC
MLOC_11250.1	LC
MLOC_11255.1	LC
MLOC_1143.1	LC
MLOC_11493.1	LC
MLOC_11509.1	LC
MLOC_11522.1	LC
MLOC_12045.1	LC
MLOC_12050.1	LC
MLOC_1218.1	LC
MLOC_12512.1	LC
MLOC_1259.1	LC
MLOC_12970.1	LC
MLOC_1303.1	LC
MLOC_13161.1	LC
MLOC_13238.1	LC
MLOC_13726.1	LC
MLOC_1382.1	LC
MLOC_1426.1	LC
MLOC_14292.1	LC
MLOC_1435.1	LC
MLOC_1449.1	LC
MLOC_14602.1	LC
MLOC_14669.1	LC
MLOC_14842.1	LC
MLOC_1498.1	LC
MLOC_15132.1	LC
MLOC_15302.1	LC
MLOC_15326.1	LC
MLOC_1533.1	LC
MLOC_15365.2	LC
MLOC_15497.1	LC
MLOC_155.1	LC
MLOC_1554.1	LC
MLOC_15919.1	LC
MLOC_1595.1	LC
MLOC_1598.1	LC
MLOC_15991.1	LC
MLOC_1628.1	LC
MLOC_1641.2	LC
MLOC_16460.1	LC
MLOC_16495.1	LC
MLOC_1654.1	LC
MLOC_1655.1	LC
MLOC_1661.1	LC
MLOC_16616.1	LC
MLOC_1662.1	LC
MLOC_16640.1	LC
MLOC_16654.1	LC
MLOC_1676.1	LC
MLOC_16872.1	LC
MLOC_17078.2	LC
MLOC_1723.1	LC
MLOC_17322.1	LC
MLOC_1741.1	LC
MLOC_17426.1	LC
MLOC_1754.1	LC
MLOC_1755.2	LC
MLOC_1785.1	LC
MLOC_17889.1	LC
MLOC_17909.1	LC
MLOC_17978.1	LC
MLOC_1803.1	LC
MLOC_1804.1	LC
MLOC_1811.1	LC
MLOC_18142.1	LC
MLOC_1824.1	LC
MLOC_1832.1	LC
MLOC_18554.1	LC
MLOC_1862.1	LC
MLOC_18770.1	LC
MLOC_1878.3	LC
MLOC_18855.1	LC
MLOC_1914.1	LC
MLOC_19328.1	LC
MLOC_1933.1	LC
MLOC_1941.1	LC
MLOC_1943.2	LC
MLOC_1950.1	LC
MLOC_19511.1	LC
MLOC_19543.1	LC
MLOC_19589.1	LC
MLOC_1973.1	LC
MLOC_19757.1	LC
MLOC_1977.1	LC
MLOC_198.1	LC
MLOC_19807.1	LC
MLOC_19830.1	LC
MLOC_1999.1	LC
MLOC_2010.1	LC
MLOC_20135.1	LC
MLOC_2014.1	LC
MLOC_20145.1	LC
MLOC_2015.1	LC
MLOC_20168.1	LC
MLOC_20192.1	LC
MLOC_20241.1	LC
MLOC_20281.1	LC
MLOC_2029.1	LC
MLOC_20565.1	LC
MLOC_20795.1	LC
MLOC_2083.1	LC
MLOC_2104.1	LC
MLOC_21327.1	LC
MLOC_2141.1	LC
MLOC_21433.1	LC
MLOC_21505.1	LC
MLOC_2151.1	LC
MLOC_21539.1	LC
MLOC_21606.1	LC
MLOC_21637.1	LC
MLOC_21702.1	LC
MLOC_21710.1	LC
MLOC_2187.1	LC
MLOC_21890.1	LC
MLOC_21923.1	LC
MLOC_21925.1	LC
MLOC_21940.1	LC
MLOC_22007.2	LC
MLOC_2206.1	LC
MLOC_22169.1	LC
MLOC_2217.1	LC
MLOC_222.1	LC
MLOC_22216.1	LC
MLOC_2225.1	LC
MLOC_2230.1	LC
MLOC_22345.1	LC
MLOC_22412.3	LC
MLOC_22493.1	LC
MLOC_22586.2	LC
MLOC_22610.1	LC
MLOC_22615.1	LC
MLOC_22694.1	LC
MLOC_22708.1	LC
MLOC_22804.1	LC
MLOC_2283.1	LC
MLOC_22845.1	LC
MLOC_22851.1	LC
MLOC_22895.1	LC
MLOC_22960.1	LC
MLOC_22961.1	LC
MLOC_22968.1	LC
MLOC_22970.1	LC
MLOC_22998.1	LC
MLOC_23038.1	LC
MLOC_23040.1	LC
MLOC_23095.1	LC
MLOC_231.1	LC
MLOC_23101.1	LC
MLOC_23135.1	LC
[truncated: 1,526 more rows]
