# Supplementary material for: Sequencing of 15 622 gene‐bearing BACs clarifies the gene‐dense regions of the barley genome
Source: Plant J. 2015 Sep 21;84(1):216–27. doi: 10.1111/tpj.12959 (PMC5014227; doi:10.1111/tpj.12959)
Supplement: Supplementary file 7 — Table S3. BAC clones assigned to 4HC. [file TPJ-84-216-s007.xlsx]

## Sheet: Sheet1
Table S3. BAC clones assigned to 4HC. HC gene models contained in those BACs are shown. Gene models hitting ≥10 BACs are indicated with an asterisk.
4HC BAC	IBSC Chr. [6]	IBSC physical pos. [6]	Ariyadasa et al. [8] Chr.	Ariyadasa et al. [8] cM	cM Consensus [2]	# HC genes (≤10 BAC hits)	# HC genes (≥10 BAC hits)	HC gene ID [6]	Annnotation [6]
0033J08						0	1	AK361796*	Vacuolar protein sorting protein 25
0059H22	4H	60267720	4	51.4		0	0	-	-
0075H13	0H		4	51.13		0	2	AK370358*	cDNA clone:J033145I11, full insert sequence
								MLOC_23041.1*	Retrotransposon protein, putative, unclassified
0104I13	4H	430787160	4	51.13		5	6	MLOC_72681.1	Retrotransposon protein, putative, unclassified
								AK248360.1	Retinoblastoma-related protein
								AK360577	Retinoblastoma-related protein
								MLOC_3611.1	Retrotransposon protein, putative, unclassified
								MLOC_75153.1	Retrotransposon protein, putative, unclassified
								MLOC_80393.1*	Retrotransposon protein, putative, unclassified
								AK251542.1*	Retrotransposon protein, putative, Ty3-gypsy subclass
								MLOC_8336.1*	RNA-directed DNA polymerase (reverse transcriptase)-related family protein LENGTH=210
								MLOC_23734.1*	Retrotransposon protein, putative, LINE subclass
								MLOC_9225.1*	RNA-directed DNA polymerase (reverse transcriptase)-related family protein LENGTH=146
								MLOC_56399.1*	Retrotransposon protein, putative, unclassified
0132M20						0	0	-	-
0143O21	0H				55.64	1	0	AK355297	30S ribosomal protein S5
0199F14	4H	341362080	4	51.27		0	1	AK357593*	Retrotransposon protein, putative, Ty3-gypsy subclass
0253O03	4H	287446880	4	51.27		0	0	-	-
0253P15						0	1	AK361796*	Vacuolar protein sorting protein 25
0258K05	4H	412163600	4	51.6		0	0	-	-
0271C20	4H	371291960	4	51.4		2	0	MLOC_14312.4	tRNA-splicing endonuclease, putative
								MLOC_26248.1	tRNA-splicing endonuclease
0282F07	4H	268238040	4	51.27		0	0	-	-
0287D21	4H	385016280	4	51.17		0	0	-	-
0288F07	4H	430787160	4	51.13		5	6	MLOC_72681.1	Retrotransposon protein, putative, unclassified
								AK248360.1	Retinoblastoma-related protein
								AK360577	Retinoblastoma-related protein
								MLOC_3611.1	Retrotransposon protein, putative, unclassified
								MLOC_75153.1	Retrotransposon protein, putative, unclassified
								MLOC_80393.1*	Retrotransposon protein, putative, unclassified
								AK251542.1*	Retrotransposon protein, putative, Ty3-gypsy subclass
								MLOC_8336.1*	RNA-directed DNA polymerase (reverse transcriptase)-related family protein LENGTH=210
								MLOC_23734.1*	Retrotransposon protein, putative, LINE subclass
								MLOC_9225.1*	RNA-directed DNA polymerase (reverse transcriptase)-related family protein LENGTH=146
								MLOC_56399.1*	Retrotransposon protein, putative, unclassified
0293B11	0H		4	51.2		0	0	-	-
0305P04	4H	69740080	4	51.13		0	2	MLOC_81217.1*	Unknown protein
								MLOC_26663.1*	Retrotransposon protein, putative, unclassified
0327K16						0	0	-	-
0332H20	4H	268238040	4	51.27		0	0	-	-
0335O06	4H	309164240	4	51.27		0	0	-	-
0343P09	4H	412163600	4	51.6		2	0	MLOC_9792.1	unknown protein; LOCATED IN: chloroplast stroma, chloroplast; EXPRESSED IN: 16 plant structures; EXPRESSED DURING: 10 growth stages; BEST Arabidopsis thaliana protein match is: unknown protein . LENGTH=578
								AK355646	Magnesium chelatase subunit D
0355I05	4H	294314000	4	51.35		0	0	-	-
0367O21	4H	270838320	4	51.84		0	1	AK361796*	Vacuolar protein sorting protein 25
0370F11						2	0	AK366110	Chloride channel G
								AK374032	ATP-dependent RNA helicase, putative
0383P23	4H	294314000	4	51.35		0	0	-	-
0384E06	4H	268238040	4	51.27		0	0	-	-
0395H19	4H	400552240	4	51.27		1	5	AK369779	Serine--tRNA ligase
								MLOC_31683.1*	Retrotransposon protein, putative, unclassified
								MLOC_27082.1*	Retrotransposon protein, putative, unclassified
								MLOC_45246.1*	Retrotransposon protein, putative, unclassified
								MLOC_29006.1*	Retrotransposon protein, putative, unclassified
								MLOC_31105.1*	Retrotransposon protein, putative, unclassified
0406O16						0	1	AK250939.1*	60S ribosomal protein L27
0415E07	7H	342180480	7	7.61		0	0	-	-
0417L20	1H	288571560	1	52.51		0	0	-	-
0418G02	4H	206388080	4	51.6		1	0	AK369779	Serine--tRNA ligase
0420M07	5H	23667880	5	43.75		0	0	-	-
0422B15	5H	18794680	5	3.42		0	0	-	-
0430N13	0H					0	0	-	-
0440F08	0H		4	51.4		0	0	-	-
0448E19	4H	52308160	4	52.5		0	0	-	-
0464C14						0	0	-	-
0464I10						3	3	MLOC_6065.1	Alpha-1,4-glucan-protein synthase [UDP-forming], putative
								MLOC_64204.1	Alpha-1,4-glucan-protein synthase [UDP-forming], putative
								AK250129.1	Alpha-1,4-glucan-protein synthase [UDP-forming], putative
								MLOC_67693.1*	Retrotransposon protein, putative, unclassified
								MLOC_80910.1*	Terpenoid cylase/protein prenyltransferase alpha-alpha toroid
								MLOC_63286.1*	Ribosomal protein-like
0466F08						0	3	AK374352*	Endonuclease-reverse transcriptase
								AK364687*	Endonuclease-reverse transcriptase
								AK248406.1*	Endonuclease-reverse transcriptase
0474D04	4H	243288000	4	51.27	55.64	1	0	AK355297	30S ribosomal protein S5
0493M11						1	1	MLOC_58018.2	Tir-nbs resistance protein
								AK357593*	Retrotransposon protein, putative, Ty3-gypsy subclass
0495P14	0H		4	51.27		0	1	AK357593*	Retrotransposon protein, putative, Ty3-gypsy subclass
0497J24	4H	341362080	4	51.27		0	2	AK250939.1*	60S ribosomal protein L27
								AK357593*	Retrotransposon protein, putative, Ty3-gypsy subclass
0505C19						0	0	-	-
0511D22						0	0	-	-
0533C18						0	0	-	-
0553F21						0	0	-	-
0562B13	4H	389512520	4	51.27		0	0	-	-
0567E13						0	0	-	-
0568F02						0	1	AK361796*	Vacuolar protein sorting protein 25
0580C08						0	0	-	-
0598H07						0	0	-	-
0626D08						1	0	MLOC_24918.1	Heme exporter protein CcmC
0629O16	4H	333449640				0	0	-	-
0683O04						1	0	AK362606	50S ribosomal protein L14
0706G15						2	0	MLOC_68534.1	50S ribosomal protein L14
								AK362606	50S ribosomal protein L14
0739I14	4H	294314000	4	51.35		0	0	-	-
0743G16						0	0	-	-
0743N18	0H					0	0	-	-
0789B17	4H	371291960	4	51.4		0	0	-	-
0805J22	4H	270838320	4	51.84		0	1	AK361796*	Vacuolar protein sorting protein 25
