# Supplementary material for: Sequencing of 15 622 gene‐bearing BACs clarifies the gene‐dense regions of the barley genome
Source: Plant J. 2015 Sep 21;84(1):216–27. doi: 10.1111/tpj.12959 (PMC5014227; doi:10.1111/tpj.12959)
Supplement: Supplementary file 8 — Table S4. HC gene models located in gene‐dense and low‐recombination regions of 2H and 5H. [file TPJ-84-216-s008.xlsx]

## Sheet: 2H
Table S4. HC gene models located in gene-dense and low-recombination regions of 2H.
Gene ID	Annotation	GO Terms
AK249062.1	ATP-dependent DNA helicase pcrA, putative	GO:0005524
AK249062.1	ATP-dependent DNA helicase pcrA, putative	GO:0016787
AK249062.1	ATP-dependent DNA helicase pcrA, putative	GO:0004003
AK249062.1	ATP-dependent DNA helicase pcrA, putative	GO:0006281
AK249062.1	ATP-dependent DNA helicase pcrA, putative	GO:0003677
AK251104.1	CCR4-NOT transcription complex subunit	GO:0005634
AK251104.1	CCR4-NOT transcription complex subunit	GO:0006355
AK252283.1	Protein kinase-3	GO:0006468
AK252283.1	Protein kinase-3	GO:0005524
AK252283.1	Protein kinase-3	GO:0004672
AK252537.1	Protein of unknown function (DUF3411) LENGTH=432
AK354565	Zinc finger CCCH domain-containing protein 33	GO:0008270
AK354565	Zinc finger CCCH domain-containing protein 33	GO:0003676
AK354565	Zinc finger CCCH domain-containing protein 33	GO:0005515
AK354787	Protein of Unknown Function (DUF239) LENGTH=422
AK357179	Protein of Unknown Function (DUF239) LENGTH=419
AK357417	Zinc finger protein-like protein	GO:0005622
AK357417	Zinc finger protein-like protein	GO:0008270
AK357567	Protein of unknown function (DUF3411) LENGTH=432
AK357665	3'(2'),5'-bisphosphate nucleotidase-like protein	GO:0004437
AK360069	Receptor kinase 5	GO:0006468
AK360069	Receptor kinase 5	GO:0004674
AK360069	Receptor kinase 5	GO:0005529
AK360069	Receptor kinase 5	GO:0004672
AK360069	Receptor kinase 5	GO:0005524
AK360069	Receptor kinase 5	GO:0048544
AK360175	unknown protein; BEST Arabidopsis thaliana protein match is: unknown protein . LENGTH=526
AK360353	Protein of Unknown Function (DUF239) LENGTH=422
AK361276	Receptor-like protein kinase, putative,expressed	GO:0004672
AK361276	Receptor-like protein kinase, putative,expressed	GO:0006468
AK361276	Receptor-like protein kinase, putative,expressed	GO:0005524
AK361276	Receptor-like protein kinase, putative,expressed	GO:0004674
AK362464	Disease resistance protein	GO:0006952
AK362464	Disease resistance protein	GO:0006915
AK362464	Disease resistance protein	GO:0005524
AK362850	Leucine-rich receptor-like protein kinase family protein LENGTH=1101	GO:0006468
AK362850	Leucine-rich receptor-like protein kinase family protein LENGTH=1101	GO:0005524
AK362850	Leucine-rich receptor-like protein kinase family protein LENGTH=1101	GO:0004672
AK362850	Leucine-rich receptor-like protein kinase family protein LENGTH=1101	GO:0005515
AK363392	Zinc finger CCCH domain-containing protein 50	GO:0005515
AK363392	Zinc finger CCCH domain-containing protein 50	GO:0008270
AK363392	Zinc finger CCCH domain-containing protein 50	GO:0003676
AK363572	Nucleotide-diphospho-sugar transferase family protein LENGTH=428	GO:0005783
AK364612	Zinc finger CCCH domain-containing protein 50	GO:0005515
AK364612	Zinc finger CCCH domain-containing protein 50	GO:0008270
AK364612	Zinc finger CCCH domain-containing protein 50	GO:0003676
AK364613	Importin beta-3, putative	GO:0008565
AK364613	Importin beta-3, putative	GO:0006886
AK364613	Importin beta-3, putative	GO:0005515
AK365298	CCR4-NOT transcription complex subunit	GO:0005634
AK365298	CCR4-NOT transcription complex subunit	GO:0006355
AK365316	ATP-dependent DNA helicase	GO:0005524
AK365316	ATP-dependent DNA helicase	GO:0016787
AK365316	ATP-dependent DNA helicase	GO:0004003
AK365316	ATP-dependent DNA helicase	GO:0006281
AK365316	ATP-dependent DNA helicase	GO:0003677
AK366151	Zinc finger FYVE domain-containing protein 28	GO:0046872
AK367578	Protein kinase superfamily protein LENGTH=654	GO:0006468
AK367578	Protein kinase superfamily protein LENGTH=654	GO:0005524
AK367578	Protein kinase superfamily protein LENGTH=654	GO:0004672
AK367578	Protein kinase superfamily protein LENGTH=654	GO:0004674
AK369485	Cellulose synthase-like protein	GO:0016020
AK369485	Cellulose synthase-like protein	GO:0016760
AK369485	Cellulose synthase-like protein	GO:0030244
AK369523	MBOAT (membrane bound O-acyl transferase) family protein LENGTH=341
AK370571	Retrotransposon protein, putative, unclassified
AK371972	S-receptor kinase, putative	GO:0004672
AK371972	S-receptor kinase, putative	GO:0006468
AK371972	S-receptor kinase, putative	GO:0048544
AK371972	S-receptor kinase, putative	GO:0005529
AK372321	Tubulin alpha-2 chain	GO:0003924
AK372321	Tubulin alpha-2 chain	GO:0043234
AK372321	Tubulin alpha-2 chain	GO:0051258
AK372321	Tubulin alpha-2 chain	GO:0006184
AK372321	Tubulin alpha-2 chain	GO:0005525
AK372321	Tubulin alpha-2 chain	GO:0005874
AK372321	Tubulin alpha-2 chain	GO:0007017
AK372321	Tubulin alpha-2 chain	GO:0005198
AK372321	Tubulin alpha-2 chain	GO:0007018
AK372434	GDSL esterase/lipase	GO:0016788
AK372434	GDSL esterase/lipase	GO:0006629
AK375304	Zinc finger CCCH domain-containing protein	GO:0005515
AK375304	Zinc finger CCCH domain-containing protein	GO:0008270
AK375304	Zinc finger CCCH domain-containing protein	GO:0003676
AK375612	Resistance protein, putative	GO:0006915
AK375612	Resistance protein, putative	GO:0005524
AK376745	TRICHOME BIREFRINGENCE-LIKE 13 LENGTH=412
AK376884	Beta-1,3-glucuronyltransferase, putative	GO:0016020
AK376884	Beta-1,3-glucuronyltransferase, putative	GO:0015018
MLOC_11751.1	Tubulin alpha chain, putative	GO:0003924
MLOC_11751.1	Tubulin alpha chain, putative	GO:0043234
MLOC_11751.1	Tubulin alpha chain, putative	GO:0051258
MLOC_11751.1	Tubulin alpha chain, putative	GO:0006184
MLOC_11751.1	Tubulin alpha chain, putative	GO:0005525
MLOC_11751.1	Tubulin alpha chain, putative	GO:0005874
MLOC_11751.1	Tubulin alpha chain, putative	GO:0005198
MLOC_11751.1	Tubulin alpha chain, putative	GO:0007018
MLOC_11751.1	Tubulin alpha chain, putative	GO:0007017
MLOC_12318.2	Disease resistance protein	GO:0005515
MLOC_12318.2	Disease resistance protein	GO:0006915
MLOC_12318.2	Disease resistance protein	GO:0005524
MLOC_14511.1	Zinc finger protein
MLOC_14984.1	Early nodulin 20, putative	GO:0005507
MLOC_14984.1	Early nodulin 20, putative	GO:0009055
MLOC_1898.1	Glucan endo-1,3-beta-glucosidase 4	GO:0004553
MLOC_1898.1	Glucan endo-1,3-beta-glucosidase 4	GO:0005975
MLOC_19457.1	Disease resistance protein	GO:0006915
MLOC_19457.1	Disease resistance protein	GO:0005524
MLOC_20243.2	Peroxidase superfamily protein LENGTH=349	GO:0004601
MLOC_20243.2	Peroxidase superfamily protein LENGTH=349	GO:0006979
MLOC_20243.2	Peroxidase superfamily protein LENGTH=349	GO:0020037
MLOC_20243.2	Peroxidase superfamily protein LENGTH=349	GO:0055114
MLOC_21781.4	WD-repeat protein, putative
MLOC_25495.1	Unknown protein
MLOC_27199.1	Unknown protein
MLOC_3046.1	Nucleotide-diphospho-sugar transferase family protein LENGTH=428	GO:0005783
MLOC_30484.1	Unknown protein
MLOC_3130.2	2-oxoglutarate (2OG) and Fe(II)-dependent oxygenase superfamily protein LENGTH=364	GO:0016706
MLOC_3130.2	2-oxoglutarate (2OG) and Fe(II)-dependent oxygenase superfamily protein LENGTH=364	GO:0016491
MLOC_3130.2	2-oxoglutarate (2OG) and Fe(II)-dependent oxygenase superfamily protein LENGTH=364	GO:0055114
MLOC_31451.1	Retrotransposon protein, putative, unclassified
MLOC_33306.1	Eukaryotic peptide chain release factor subunit 1-1	GO:0016149
MLOC_33306.1	Eukaryotic peptide chain release factor subunit 1-1	GO:0006415
MLOC_33306.1	Eukaryotic peptide chain release factor subunit 1-1	GO:0005737
MLOC_34484.1	Receptor-like protein kinase, putative,expressed	GO:0006468
MLOC_34484.1	Receptor-like protein kinase, putative,expressed	GO:0005524
MLOC_34484.1	Receptor-like protein kinase, putative,expressed	GO:0004672
MLOC_37741.1	Eukaryotic peptide chain release factor subunit 1-1	GO:0016149
MLOC_37741.1	Eukaryotic peptide chain release factor subunit 1-1	GO:0006415
MLOC_37741.1	Eukaryotic peptide chain release factor subunit 1-1	GO:0005737
MLOC_37773.2	Glucan endo-1,3-beta-glucosidase 4	GO:0004553
MLOC_37773.2	Glucan endo-1,3-beta-glucosidase 4	GO:0005975
MLOC_41824.1	Retrotransposon protein, putative, LINE subclass
MLOC_4927.5	Mitochondrial transcription termination factor family protein
MLOC_52692.1	cellulose-synthase like D2 LENGTH=1145	GO:0016020
MLOC_52692.1	cellulose-synthase like D2 LENGTH=1145	GO:0016760
MLOC_52692.1	cellulose-synthase like D2 LENGTH=1145	GO:0030244
MLOC_52923.1	Gibberellin-regulated family protein
MLOC_53309.2	Receptor-like protein kinase, putative,expressed	GO:0004672
MLOC_53309.2	Receptor-like protein kinase, putative,expressed	GO:0006468
MLOC_57347.1	5-formyltetrahydrofolate cyclo-ligase-like protein	GO:0009396
MLOC_57347.1	5-formyltetrahydrofolate cyclo-ligase-like protein	GO:0030272
MLOC_57347.1	5-formyltetrahydrofolate cyclo-ligase-like protein	GO:0005524
MLOC_57581.1	Eukaryotic translation initiation factor 4g	GO:0005515
MLOC_57581.1	Eukaryotic translation initiation factor 4g	GO:0016070
MLOC_58027.4	Transcription factor bZIP	GO:0006355
MLOC_58027.4	Transcription factor bZIP	GO:0043565
MLOC_58027.4	Transcription factor bZIP	GO:0003700
MLOC_58027.4	Transcription factor bZIP	GO:0046983
MLOC_58383.1	Disease resistance protein (CC-NBS-LRR class) family LENGTH=1049	GO:0006915
MLOC_58383.1	Disease resistance protein (CC-NBS-LRR class) family LENGTH=1049	GO:0005524
MLOC_58954.2	Kinase, putative	GO:0006468
MLOC_58954.2	Kinase, putative	GO:0005524
MLOC_58954.2	Kinase, putative	GO:0004672
MLOC_58954.2	Kinase, putative	GO:0005488
MLOC_59511.1	BHLH transcription factor	GO:0006355
MLOC_60073.2	Chlorophyll a-b binding protein 7, chloroplastic
MLOC_60758.1	3'(2'),5'-bisphosphate nucleotidase-like protein	GO:0004437
MLOC_61862.1	Cathepsin F-like cysteine proteinase	GO:0008234
MLOC_61862.1	Cathepsin F-like cysteine proteinase	GO:0006508
MLOC_62436.1	myb domain protein 41 LENGTH=282
MLOC_62665.1	GRAS family transcription factor
MLOC_63678.3	Protein kinase-3	GO:0006468
MLOC_63678.3	Protein kinase-3	GO:0005524
MLOC_63678.3	Protein kinase-3	GO:0004672
MLOC_64007.3	Protein TIME FOR COFFEE
MLOC_6424.1	unknown protein; Has 35333 Blast hits to 34131 proteins in 2444 species: Archae - 798; Bacteria - 22429; Metazoa -
MLOC_64775.1	Receptor-like protein kinase, putative,expressed	GO:0004672
MLOC_64775.1	Receptor-like protein kinase, putative,expressed	GO:0006468
MLOC_64775.1	Receptor-like protein kinase, putative,expressed	GO:0005524
MLOC_64775.1	Receptor-like protein kinase, putative,expressed	GO:0004674
MLOC_65066.2	Chlorophyll a-b binding protein 6, chloroplastic
MLOC_65067.1	Protein thf1	GO:0009523
MLOC_65067.1	Protein thf1	GO:0010027
MLOC_65067.1	Protein thf1	GO:0015979
MLOC_6613.1	Retrotransposon protein, putative, unclassified
MLOC_67382.1	Phototropic-responsive NPH3 family protein	GO:0009416
MLOC_67382.1	Phototropic-responsive NPH3 family protein	GO:0004871
MLOC_69002.1	C-repeat binding factor 2
MLOC_6960.1	Retrotransposon protein, putative, unclassified
MLOC_69930.1	Tubulin alpha-3 chain	GO:0003924
MLOC_69930.1	Tubulin alpha-3 chain	GO:0043234
MLOC_69930.1	Tubulin alpha-3 chain	GO:0051258
MLOC_69930.1	Tubulin alpha-3 chain	GO:0006184
MLOC_69930.1	Tubulin alpha-3 chain	GO:0005525
MLOC_69930.1	Tubulin alpha-3 chain	GO:0005874
MLOC_69930.1	Tubulin alpha-3 chain	GO:0007017
MLOC_69930.1	Tubulin alpha-3 chain	GO:0005198
MLOC_69930.1	Tubulin alpha-3 chain	GO:0007018
MLOC_70428.1	Unknown protein
MLOC_74319.1	Retrotransposon protein, putative, unclassified
MLOC_7701.1	Retrotransposon protein, putative, unclassified
MLOC_7825.1	Cellulose synthase-like protein	GO:0016020
MLOC_7825.1	Cellulose synthase-like protein	GO:0016760
MLOC_7825.1	Cellulose synthase-like protein	GO:0030244
MLOC_80933.1	Unknown protein

## Sheet: 5H
Table S4. HC gene models located in gene-dense and low-recombination regions of 5H.
Gene ID	Annotation	GO Terms
AK248176.1	Ribonucleoside-diphosphate reductase	GO:0055114
AK248176.1	Ribonucleoside-diphosphate reductase	GO:0005524
AK248176.1	Ribonucleoside-diphosphate reductase	GO:0006260
AK248176.1	Ribonucleoside-diphosphate reductase	GO:0004748
AK248176.1	Ribonucleoside-diphosphate reductase	GO:0005971
AK248455.1	Major pollen allergen Bet v 1-D/H, putative	GO:0006952
AK248455.1	Major pollen allergen Bet v 1-D/H, putative	GO:0009607
AK248573.1	Protein of unknown function (DUF3411) LENGTH=521
AK250148.1	70 kDa heat shock protein
AK250879.1	Mog1/PsbP/DUF1795-like photosystem II reaction center PsbP family protein	GO:0009654
AK250879.1	Mog1/PsbP/DUF1795-like photosystem II reaction center PsbP family protein	GO:0009523
AK250879.1	Mog1/PsbP/DUF1795-like photosystem II reaction center PsbP family protein	GO:0015979
AK250879.1	Mog1/PsbP/DUF1795-like photosystem II reaction center PsbP family protein	GO:0019898
AK250879.1	Mog1/PsbP/DUF1795-like photosystem II reaction center PsbP family protein	GO:0005509
AK251253.1	Trypsin-like serine protease	GO:0004252
AK251253.1	Trypsin-like serine protease	GO:0006508
AK251930.1	26S proteasome non-ATPase regulatory subunit 9
AK252291.1	ADP-ribosylation factor family protein	GO:0006886
AK252291.1	ADP-ribosylation factor family protein	GO:0005525
AK252291.1	ADP-ribosylation factor family protein	GO:0005622
AK252532.1	Glutaredoxin-related protein	GO:0009055
AK252532.1	Glutaredoxin-related protein	GO:0015035
AK252532.1	Glutaredoxin-related protein	GO:0045454
AK252715.1	Protease Do (Precursor)
AK252759.1	Synovial sarcoma associated ss18 protein, putative
AK354245	Unknown protein
AK354406	WD-40 repeat family protein	GO:0005515
AK355144	Disease resistance-responsive (dirigent-like protein) family protein LENGTH=185
AK355364	Protein kinase	GO:0004672
AK355364	Protein kinase	GO:0006468
AK355364	Protein kinase	GO:0005524
AK355364	Protein kinase	GO:0005515
AK355364	Protein kinase	GO:0004674
AK357822	F-box/FBD/LRR-repeat protein
AK357861	Small nuclear RNA activating complex (SNAPc), subunit SNAP43 protein LENGTH=280
AK358333	Synovial sarcoma associated ss18 protein, putative
AK359038	Chloroplastic group IIA intron splicing facilitator CRS1	GO:0003723
AK359077	Chloroplastic group IIA intron splicing facilitator CRS1, chloroplastic	GO:0003723
AK359241	Trypsin-like serine protease	GO:0004252
AK359241	Trypsin-like serine protease	GO:0006508
AK359280	Peroxidase, putative	GO:0004601
AK359280	Peroxidase, putative	GO:0006979
AK359280	Peroxidase, putative	GO:0020037
AK359280	Peroxidase, putative	GO:0055114
AK359281	purple acid phosphatase 27 LENGTH=611	GO:0016787
AK360420	tRNA uridine 5-carboxymethylaminomethyl modification enzyme mnmG	GO:0050660
AK360420	tRNA uridine 5-carboxymethylaminomethyl modification enzyme mnmG	GO:0008033
AK360584	Heat shock protein 90	GO:0005524
AK360584	Heat shock protein 90	GO:0051082
AK360584	Heat shock protein 90	GO:0006457
AK360584	Heat shock protein 90	GO:0006950
AK360752	Cytochrome P450 family protein, expressed	GO:0016705
AK360752	Cytochrome P450 family protein, expressed	GO:0055114
AK360752	Cytochrome P450 family protein, expressed	GO:0005506
AK360752	Cytochrome P450 family protein, expressed	GO:0009055
AK360752	Cytochrome P450 family protein, expressed	GO:0020037
AK360974	Pollen allergen	GO:0006952
AK360974	Pollen allergen	GO:0009607
AK361775	Cytochrome P450 family protein	GO:0016705
AK361775	Cytochrome P450 family protein	GO:0055114
AK361775	Cytochrome P450 family protein	GO:0005506
AK361775	Cytochrome P450 family protein	GO:0009055
AK361775	Cytochrome P450 family protein	GO:0020037
AK361946	Unknown protein
AK361956	Unknown protein
AK362486	Kinase, putative	GO:0005524
AK362486	Kinase, putative	GO:0005515
AK362486	Kinase, putative	GO:0004672
AK362486	Kinase, putative	GO:0006468
AK362486	Kinase, putative	GO:0004674
AK363067	Protein kinase superfamily protein LENGTH=654	GO:0005524
AK363067	Protein kinase superfamily protein LENGTH=654	GO:0006468
AK363067	Protein kinase superfamily protein LENGTH=654	GO:0004674
AK363067	Protein kinase superfamily protein LENGTH=654	GO:0004672
AK363205	Unknown protein
AK363437	Guanylate kinase	GO:0005515
AK364299	Unknown protein
AK364513	purple acid phosphatase 27 LENGTH=611	GO:0016787
AK365154	Kinase family protein	GO:0006468
AK365154	Kinase family protein	GO:0005524
AK365154	Kinase family protein	GO:0004672
AK365154	Kinase family protein	GO:0004674
AK365154	Kinase family protein	GO:0005515
AK365843	unknown protein; BEST Arabidopsis thaliana protein match is: unknown protein . LENGTH=226
AK366048	Translation initiation factor 2	GO:0005525
AK366048	Translation initiation factor 2	GO:0003924
AK366097	Glycosyltransferase	GO:0016757
AK366160	Protein trichome birefringence-like 16
AK366330	BZIP transcription factor family protein, expressed	GO:0006355
AK366330	BZIP transcription factor family protein, expressed	GO:0043565
AK366330	BZIP transcription factor family protein, expressed	GO:0003700
AK366330	BZIP transcription factor family protein, expressed	GO:0046983
AK366509	unknown protein; LOCATED IN: chloroplast; EXPRESSED IN: 24 plant structures; EXPRESSED DURING: 15 growth stages; B
AK366562	G-box-binding factor	GO:0006355
AK366562	G-box-binding factor	GO:0003700
AK366562	G-box-binding factor	GO:0043565
AK366562	G-box-binding factor	GO:0046983
AK366562	G-box-binding factor	GO:0005634
AK366562	G-box-binding factor	GO:0006351
AK366562	G-box-binding factor	GO:0003677
AK366960	Uncharacterised conserved protein (UCP012943) LENGTH=359
AK367266	F-box domain containing protein
AK367504	unknown protein; BEST Arabidopsis thaliana protein match is: unknown protein . LENGTH=283
AK367742	Uncharacterised conserved protein (UCP012943) LENGTH=260
AK368903	ADP-ribosylation factor family protein	GO:0006886
AK368903	ADP-ribosylation factor family protein	GO:0005525
AK368903	ADP-ribosylation factor family protein	GO:0005622
AK369185	F-box protein-like	GO:0005515
AK369197	BEST Arabidopsis thaliana protein match is: plastid movement impaired 2 . LENGTH=214
AK369458	Protein YIPF5	GO:0016020
AK369641	Uncharacterised conserved protein (UCP012943) LENGTH=359
AK369809	Eukaryotic aspartyl protease family protein, expressed	GO:0006508
AK369809	Eukaryotic aspartyl protease family protein, expressed	GO:0004190
AK369860	Pollen allergen	GO:0006952
AK369860	Pollen allergen	GO:0009607
AK369964	GDSL esterase/lipase	GO:0016788
AK369964	GDSL esterase/lipase	GO:0006629
AK370323	F-box protein
AK370768	Pseudouridine synthase family protein LENGTH=322	GO:0009451
AK370768	Pseudouridine synthase family protein LENGTH=322	GO:0003723
AK370768	Pseudouridine synthase family protein LENGTH=322	GO:0009982
AK370768	Pseudouridine synthase family protein LENGTH=322	GO:0001522
AK371567	Pathogenesis-related protein STH-21	GO:0006952
AK371567	Pathogenesis-related protein STH-21	GO:0009607
AK371603	Spastin	GO:0000166
AK371603	Spastin	GO:0017111
AK371603	Spastin	GO:0005524
AK372115	Major pollen allergen bet v 1-d/h, putative	GO:0006952
AK372115	Major pollen allergen bet v 1-d/h, putative	GO:0009607
AK372355	Protein kinase superfamily protein LENGTH=654	GO:0005524
AK372355	Protein kinase superfamily protein LENGTH=654	GO:0006468
AK372355	Protein kinase superfamily protein LENGTH=654	GO:0004672
AK372355	Protein kinase superfamily protein LENGTH=654	GO:0004674
AK372632	Unknown protein
AK372839	Myb domain protein 120	GO:0003677
AK372889	Myb domain protein 120
AK373181	Knotted-like homeobox protein	GO:0003677
AK373181	Knotted-like homeobox protein	GO:0005634
AK373181	Knotted-like homeobox protein	GO:0003700
AK373181	Knotted-like homeobox protein	GO:0043565
AK373181	Knotted-like homeobox protein	GO:0006355
AK373456	Receptor-like kinase
AK373473	Synovial sarcoma associated ss18 protein, putative
AK373554	Trypsin-like serine protease
AK373980	Kinase, putative	GO:0006468
AK373980	Kinase, putative	GO:0004674
AK373980	Kinase, putative	GO:0004672
AK373980	Kinase, putative	GO:0005524
AK374328	Cyclin-A2	GO:0005634
AK375774	Cysteine/Histidine-rich C1 domain family protein
AK375918	unknown protein; BEST Arabidopsis thaliana protein match is: unknown protein . LENGTH=183
AK376177	Cyclin-A2	GO:0005634
MLOC_11180.1	Syntaxin-52	GO:0005515
MLOC_11295.1	Binding protein
MLOC_11552.3	Unknown protein
MLOC_12232.1	Unknown protein
MLOC_15027.2	Heparanase-like protein 2, putative, expressed	GO:0016020
MLOC_15027.2	Heparanase-like protein 2, putative, expressed	GO:0016798
MLOC_15081.1	Ribonucleoside-diphosphate reductase	GO:0055114
MLOC_15081.1	Ribonucleoside-diphosphate reductase	GO:0005524
MLOC_15081.1	Ribonucleoside-diphosphate reductase	GO:0006260
MLOC_15081.1	Ribonucleoside-diphosphate reductase	GO:0004748
MLOC_15081.1	Ribonucleoside-diphosphate reductase	GO:0005971
MLOC_15812.1	SEC7-like guanine nucleotide exchange family protein LENGTH=1750	GO:0005086
MLOC_15812.1	SEC7-like guanine nucleotide exchange family protein LENGTH=1750	GO:0005622
MLOC_15812.1	SEC7-like guanine nucleotide exchange family protein LENGTH=1750	GO:0032012
MLOC_17197.3	Succinyl-CoA ligase [ADP-forming] subunit beta
MLOC_17469.1	Retrotransposon protein, putative, unclassified
MLOC_17526.1	DNA-directed RNA polymerase	GO:0003677
MLOC_17526.1	DNA-directed RNA polymerase	GO:0003899
MLOC_17526.1	DNA-directed RNA polymerase	GO:0006351
MLOC_20816.3	unknown protein; BEST Arabidopsis thaliana protein match is: unknown protein . LENGTH=590
MLOC_22356.1	WRKY transcription factor	GO:0003700
MLOC_22356.1	WRKY transcription factor	GO:0006355
MLOC_22356.1	WRKY transcription factor	GO:0043565
MLOC_22765.1	Retrotransposon protein, putative, unclassified, expressed
MLOC_24553.1	Unknown protein
MLOC_25148.1	Retrotransposon protein, putative, Ty1-copia subclass
MLOC_29114.2	Cinnamoyl-CoA reductase 4	GO:0044237
MLOC_29114.2	Cinnamoyl-CoA reductase 4	GO:0003824
MLOC_29114.2	Cinnamoyl-CoA reductase 4	GO:0050662
MLOC_29137.2	Solute carrier family 39 (Iron-regulated transporter), member 1	GO:0016021
MLOC_29137.2	Solute carrier family 39 (Iron-regulated transporter), member 1	GO:0034755
MLOC_29137.2	Solute carrier family 39 (Iron-regulated transporter), member 1	GO:0005381
MLOC_29817.1	Amino acid permease I, putative, expressed
MLOC_30306.2	Retrotransposon protein, putative, unclassified	GO:0003676
MLOC_30306.2	Retrotransposon protein, putative, unclassified	GO:0004523
MLOC_31321.1	Pathogenesis-related protein STH-21	GO:0006952
MLOC_31321.1	Pathogenesis-related protein STH-21	GO:0009607
MLOC_32210.1	Retrotransposon protein, putative, unclassified
MLOC_34512.2	Receptor-like kinase	GO:0004672
MLOC_34512.2	Receptor-like kinase	GO:0006468
MLOC_34512.2	Receptor-like kinase	GO:0005529
MLOC_34512.2	Receptor-like kinase	GO:0048544
MLOC_34687.4	Wall-associated kinase-like 2
MLOC_36301.1	DNA replication licensing factor	GO:0005524
MLOC_36301.1	DNA replication licensing factor	GO:0006260
MLOC_36301.1	DNA replication licensing factor	GO:0003677
MLOC_36925.1	Protein of unknown function (DUF1162) LENGTH=3072
MLOC_36926.1	Retrotransposon protein, putative, LINE subclass
MLOC_36971.7	Protein of unknown function (DUF1162) LENGTH=3072
MLOC_3701.1	Retrotransposon protein, putative, unclassified
MLOC_3713.3	Octanoyltransferase	GO:0006464
MLOC_3713.3	Octanoyltransferase	GO:0003824
MLOC_37702.1	ADP-ribosylation factor family protein	GO:0005525
MLOC_37702.1	ADP-ribosylation factor family protein	GO:0006886
MLOC_37702.1	ADP-ribosylation factor family protein	GO:0005622
MLOC_37703.1	Pentatricopeptide repeat-containing protein, putative
MLOC_37787.2	SEC7-like guanine nucleotide exchange family protein LENGTH=1687	GO:0005086
MLOC_37787.2	SEC7-like guanine nucleotide exchange family protein LENGTH=1687	GO:0005622
MLOC_37787.2	SEC7-like guanine nucleotide exchange family protein LENGTH=1687	GO:0032012
MLOC_38843.1	Ocs element-binding factor 1	GO:0006355
MLOC_38843.1	Ocs element-binding factor 1	GO:0043565
MLOC_38843.1	Ocs element-binding factor 1	GO:0003700
MLOC_38843.1	Ocs element-binding factor 1	GO:0046983
MLOC_40220.1	Retrotransposon protein, putative, unclassified
MLOC_40221.1	Retrotransposon protein, putative, unclassified	GO:0006278
MLOC_40221.1	Retrotransposon protein, putative, unclassified	GO:0003723
MLOC_40221.1	Retrotransposon protein, putative, unclassified	GO:0003964
MLOC_40786.1	Unknown protein
MLOC_44504.1	Retrotransposon protein, putative, LINE subclass
MLOC_44855.1	Cytochrome P450 family protein	GO:0016705
MLOC_44855.1	Cytochrome P450 family protein	GO:0055114
MLOC_44855.1	Cytochrome P450 family protein	GO:0005506
MLOC_44855.1	Cytochrome P450 family protein	GO:0009055
MLOC_44855.1	Cytochrome P450 family protein	GO:0020037
MLOC_45104.1	Leaf-specific thionin	GO:0006952
MLOC_45573.1	CBL-interacting protein kinase 24
MLOC_45856.1	Unknown protein
MLOC_48276.1	Retrotransposon protein, putative, LINE subclass
MLOC_48423.1	Retrotransposon protein, putative, unclassified
MLOC_49625.2	Gamma-tubulin complex component 5-like	GO:0005815
MLOC_49625.2	Gamma-tubulin complex component 5-like	GO:0000226
MLOC_49625.2	Gamma-tubulin complex component 5-like	GO:0000922
MLOC_50578.1	Unknown protein
MLOC_524.1	Retrotransposon protein, putative, unclassified
MLOC_52590.1	Zinc finger protein 7
MLOC_53494.2	Dicer-like protein	GO:0004386
MLOC_53494.2	Dicer-like protein	GO:0005524
MLOC_53494.2	Dicer-like protein	GO:0003676
MLOC_53494.2	Dicer-like protein	GO:0005515
MLOC_53494.2	Dicer-like protein	GO:0016891
MLOC_53547.1	LIM domain protein	GO:0008270
MLOC_53869.1	Retrotransposon protein, putative, unclassified
MLOC_5395.1	BLE2 protein
MLOC_5444.3	modifier of snc1 LENGTH=1427
MLOC_55858.1	Retrotransposon protein, putative, unclassified
MLOC_56753.1	myb domain protein 67 LENGTH=307
MLOC_58801.1	Retrotransposon protein, putative, unclassified	GO:0006278
MLOC_58801.1	Retrotransposon protein, putative, unclassified	GO:0003723
MLOC_58801.1	Retrotransposon protein, putative, unclassified	GO:0003964
MLOC_59797.4	NBS-LRR disease resistance protein homologue	GO:0006915
MLOC_59797.4	NBS-LRR disease resistance protein homologue	GO:0005524
MLOC_60118.1	Ribosome biogenesis protein BMS1-like protein	GO:0005525
MLOC_60118.1	Ribosome biogenesis protein BMS1-like protein	GO:0003924
MLOC_60118.1	Ribosome biogenesis protein BMS1-like protein	GO:0005634
MLOC_60118.1	Ribosome biogenesis protein BMS1-like protein	GO:0042254
MLOC_6022.1	Retrotransposon protein, putative, unclassified
MLOC_60292.1	Unknown protein
MLOC_60664.1	Retrotransposon protein, putative, unclassified
MLOC_6069.1	Sirohydrochlorin cobaltochelatase	GO:0016829
MLOC_6069.1	Sirohydrochlorin cobaltochelatase	GO:0009236
MLOC_6069.1	Sirohydrochlorin cobaltochelatase	GO:0046872
MLOC_61462.1	DNA-directed RNA polymerase	GO:0003899
MLOC_61462.1	DNA-directed RNA polymerase	GO:0006351
MLOC_61462.1	DNA-directed RNA polymerase	GO:0003677
MLOC_61462.1	DNA-directed RNA polymerase	GO:0006366
MLOC_61462.1	DNA-directed RNA polymerase	GO:0005665
MLOC_6161.1	Lysine/histidine transporter
MLOC_63813.2	RNA binding protein
MLOC_64255.1	Transmembrane protein
MLOC_64435.2	Resistance protein, putative	GO:0006915
MLOC_64435.2	Resistance protein, putative	GO:0005524
MLOC_66505.1	Translation initiation factor 2	GO:0005525
MLOC_66505.1	Translation initiation factor 2	GO:0003924
MLOC_66577.1	myb domain protein 83 LENGTH=343	GO:0003677
MLOC_66612.1	WRKY transcription factor 68	GO:0003700
MLOC_66612.1	WRKY transcription factor 68	GO:0006355
MLOC_66612.1	WRKY transcription factor 68	GO:0043565
MLOC_67020.1	RING/FYVE/PHD zinc finger-containing protein
MLOC_67384.1	BTB/POZ domain-containing protein LENGTH=499	GO:0005515
MLOC_67418.1	Chromatin assembly factor 1, subunit A, putative
MLOC_67514.1	Cytochrome P450	GO:0016705
MLOC_67514.1	Cytochrome P450	GO:0055114
MLOC_67514.1	Cytochrome P450	GO:0005506
MLOC_67514.1	Cytochrome P450	GO:0009055
MLOC_67514.1	Cytochrome P450	GO:0020037
MLOC_68849.1	Retrotransposon protein, putative, unclassified
MLOC_69575.1	WRKY DNA-binding protein 3 LENGTH=513	GO:0003700
MLOC_69575.1	WRKY DNA-binding protein 3 LENGTH=513	GO:0006355
MLOC_69575.1	WRKY DNA-binding protein 3 LENGTH=513	GO:0043565
MLOC_71194.1	Calmodulin-like protein 41
MLOC_71195.1	Cytochrome c biogenesis protein CcsB
MLOC_71750.3	Transposon protein, putative, Mutator sub-class
MLOC_71773.1	Sugar transporter, putative	GO:0022857
MLOC_71773.1	Sugar transporter, putative	GO:0055085
MLOC_71773.1	Sugar transporter, putative	GO:0016021
MLOC_72552.2	Protein of unknown function (DUF1336) LENGTH=513
MLOC_72845.4	Retrotransposon protein, putative, unclassified
MLOC_73160.1	DNA-directed RNA polymerase	GO:0006366
MLOC_73160.1	DNA-directed RNA polymerase	GO:0005665
MLOC_73160.1	DNA-directed RNA polymerase	GO:0003677
MLOC_73160.1	DNA-directed RNA polymerase	GO:0003899
MLOC_73160.1	DNA-directed RNA polymerase	GO:0006351
MLOC_73882.1	NBS-LRR disease resistance protein homologue	GO:0006915
MLOC_73882.1	NBS-LRR disease resistance protein homologue	GO:0005524
MLOC_73882.1	NBS-LRR disease resistance protein homologue	GO:0005515
MLOC_75458.1	Retrotransposon protein, putative, LINE subclass
MLOC_75459.1	Retrotransposon protein, putative, unclassified
MLOC_76025.1	Major pollen allergen bet v 1-d/h, putative	GO:0006952
MLOC_76025.1	Major pollen allergen bet v 1-d/h, putative	GO:0009607
MLOC_76200.2	Retrotransposon protein, putative, unclassified	GO:0006278
MLOC_76200.2	Retrotransposon protein, putative, unclassified	GO:0003723
MLOC_76200.2	Retrotransposon protein, putative, unclassified	GO:0003964
MLOC_77321.3	Retrotransposon protein, putative, unclassified
MLOC_77908.1	Unknown protein
MLOC_78253.2	Receptor-like kinase
MLOC_78392.1	Unknown protein
MLOC_78867.1	70 kDa heat shock protein	GO:0005524
MLOC_80097.1	Retrotransposon protein, putative, unclassified
MLOC_80099.1	Unknown protein
MLOC_80125.1	Cytochrome P450 family protein	GO:0016705
MLOC_80125.1	Cytochrome P450 family protein	GO:0055114
MLOC_80125.1	Cytochrome P450 family protein	GO:0005506
MLOC_80125.1	Cytochrome P450 family protein	GO:0009055
MLOC_80125.1	Cytochrome P450 family protein	GO:0020037
MLOC_80233.1	Retrotransposon protein, putative, unclassified
MLOC_80473.1	CBL-interacting protein kinase 24
MLOC_81202.1	Retrotransposon protein, putative, unclassified
MLOC_8187.2	Myb family transcription factor-related protein
MLOC_8624.1	unknown protein; BEST Arabidopsis thaliana protein match is: unknown protein . LENGTH=67
