# Supplementary material for: Sequencing of 15 622 gene‐bearing BACs clarifies the gene‐dense regions of the barley genome
Source: Plant J. 2015 Sep 21;84(1):216–27. doi: 10.1111/tpj.12959 (PMC5014227; doi:10.1111/tpj.12959)
Supplement: Supplementary file 10 — Data S1. List of gene‐bearing BACs identified from the HVVMRXALLhA library (Yu et al., 2000), and the genic probe pool(s) that detected each of those 83,831 BACs. [file TPJ-84-216-s010.xlsx]

## Sheet: Sheet1
Data S1. List of gene-bearing BACs identified from the HVVMRXALLhA library (Yu et al. 2000), and the genic probe pool(s) that detected each of those 83,831 BACs. The letter preceding the probe pool number corresponds to the research group that designed the probe (a=Young Gu; b=Kulvinder Gill; c=Timothy Close; d=Jorge Dubkovsky; e=David Laurie; f=Anders Falk; g= Perry Gustafson; h=Patrick Hayes; i…
BAC address	Probe_Pool	Fingerprint	FPC_contig	GB-MTP	Successfully sequenced	HV_set	Chr. arm assigment	Sequenced by others
0001A01	c16|c36|c62
0001A03	c13|c3	yes	ctg13826
0001A04	k479	yes	ctg2845
0001A06	c27|c38|c69|k780|s199|s8	yes	ctg6551					IPK_FLI_ES
0001A07	c68	yes	ctg1107
0001A11	c30	yes	ctg17459
0001A20	c61	yes	ctg3186
0001A22	c3
0001A23	c53
0001B02	c57	yes	ctg5331	yes	yes	HV4	7HL
0001B05	c26	yes	ctg12771
0001B11	c63
0001B14	w1	yes	ctg15956
0001B16	c29	yes	ctg18277
0001B24	c24	yes	ctg18583
0001C02	c34|c44|k759	yes	ctg18649	yes
0001C06	k346	yes	ctg18649
0001C10	c17	yes	ctg7254
0001C12	c34|c37	yes
0001C14	b2	yes
0001C16	c4|k126|k130|k131|k132|k630|k750|k758|k767|k798|k811|k824	yes	ctg2192	yes	yes	HV4	7HS	IPK_FLI_ES
0001C22	k514	yes
0001D02	c54	yes	ctg12432
0001D12	c47	yes	ctg12019
0001D17	c14
0001D19	c35|c44|k661|k759	yes
0001D20	c3	yes	ctg6196
0001D21	c17|c47	yes	ctg12037
0001D23	c33	yes	ctg14243
0001E01	c14	yes
0001E19	c14
0001E20	c33	yes
0001E21	k16|k452|k489	yes						IPK_FLI_ES
0001E22	c17	yes	ctg7643	yes	yes	HV4	2HL
0001F01	c29	yes	ctg18316	yes	yes	HV9	ND
0001F06	c56|c69	yes	ctg14657
0001F07	c51	yes	ctg7119	yes	yes	HV4	3HL
0001F14	c4	yes	ctg2105
0001G14	c34|c35|c44|k759	yes
0001G23	c27|c29|c61|k739|m3|m7|m8	yes	ctg1301
0001H01	c26	yes
0001H02	c41|c9|k546|k632
0001H04	c13|k141|k539	yes	ctg5594
0001H06	c3|c63	yes	ctg3131
0001H13	c9	yes
0001H17	c4	yes	ctg2223
0001H21	c42|c53|c58	yes
0001H24	c3	yes	ctg18943	yes	yes	HV4	7HL
0001I07	c36	yes	ctg12873
0001I09	c53	yes	ctg2259
0001I12	k504|k628|k635	yes	ctg18996					IPK_FLI_ES
0001I14	c35|w2	yes	ctg5825
0001I16	c56	yes	ctg7018
0001I20	m13	yes	ctg18790
0001I24	c62|k490	yes	ctg5176					IPK_FLI_ES
0001J06	c39|k623
0001J08	c49	yes
0001J11	k582	yes
0001J14	m11	yes	ctg5213
0001J17	c23|c62|k513	yes	ctg5213
0001J22	c23	yes	ctg1917
0001J24	c47	yes
0001K06	c56	yes
0001K10	c53	yes	ctg2373
0001K11	c64
0001K13	c69	yes	ctg12574	yes	yes	HV4	4HL
0001K17	c10	yes
0001K21	c27|c61	yes
0001L04	c14	yes	ctg874	yes	yes	HV4	2HL
0001L06	c44	yes	ctg15827
0001L11	c14|c21|k514	yes	ctg4517	yes	yes	HV9	1H
0001L16	k685	yes
0001L17	k739|m3	yes	ctg14826
0001L19	k686	yes	ctg15210
0001L22	c20|c36	yes	ctg990
0001L23	c59	yes	ctg13534
0001M02	c49	yes
0001M03	c13|c25|c34	yes
0001M05	k481	yes	ctg14136
0001M07	c3|c4|c48	yes	ctg2041	yes	yes	HV4	3HL	IPK_FLI_ES
0001M23	c28							IPK_FLI_ES
0001N07	c17	yes	ctg7544
0001N08	c42|c56	yes	ctg14633
0001N09	c38	yes	ctg10370
0001N10	c25|c27|c68	yes	ctg508	yes	yes	HV9	4HS
0001N11	c69	yes	ctg12555
0001N18	c36|c42	yes
0001N19	k516	yes	ctg14136
0001N20	c49	yes
0001N21	c13	yes	ctg13811
0001O03	c46	yes	ctg8871
0001O08	c55	yes	ctg8147
0001O11	c64
0001O16	c25
0001O17	c40	yes	ctg3797
0001O18	c48	yes	ctg3826
0001O20	c60	yes	ctg18154
0001P02	c34|c37	yes	ctg9991
0001P06	c39|c45|c47	yes	ctg2019
0001P08	c69	yes	ctg12559
0001P16	h0	yes	ctg18652	yes	yes	HV4	4HL
0001P21	c3
0002A04	c49	yes
0002A21	c23|c68|k762
0002B02	c58	yes	ctg5007
0002B03	k811	yes	ctg428
0002B06	c35	yes	ctg8269
0002B07	c4	yes	ctg2132
0002B11	c13	yes	ctg13721
0002B12	c30	yes	ctg17459
0002B18	c42	yes
0002B24	c17
0002C02	c21	yes	ctg4575
0002C16	c17	yes	ctg7463
0002D01	c22	yes
0002D05	c4	yes
0002D08	c32	yes	ctg14842					IPK_FLI_ES
0002D10	c53	yes	ctg2583
0002D15	c38	yes	ctg6079
0002D19	c27|c47	yes	ctg19777
0002D22	c27	yes	ctg1552
0002E02	c5	yes	ctg9469
0002E11	c35	yes
0002E21	c68|k762
0002E22	c23|c68|k762
0002F04	c12|c48	yes	ctg19606
0002F06	c19|c21|k245|k246|k747|k755|m9	yes	ctg4463
0002F11	c41	yes	ctg19821
0002F19	c17	yes
0002F20	c14
0002F23	k686	yes	ctg6388
0002G02	c32	yes	ctg19632
0002G05	c53	yes	ctg2311
0002G09	c18|c30	yes
0002G12	c45	yes	ctg11426
0002G13	c68	yes	ctg1131	yes	yes	HV4	ND
0002H02	c57	yes	ctg5378
0002H06	c3	yes	ctg1301
0002H07	c51	yes	ctg8557
0002H24	c29|c66|c68|k686|k739|m3|m7|m8
0002I04	c34	yes	ctg16333
0002I05	s415	yes	ctg19330	yes	yes	HV4	7HS
0002I08	c35
0002I22	c13	yes	ctg13717
0002J04	c34	yes	ctg16214
0002J06	b1|k157|k573	yes	ctg17226
0002J11	c25	yes	ctg2630
0002J12	c29|c66|k686
0002J18	c4	yes
0002K06	c31	yes	ctg17795	yes	yes	HV9	3HL
0002K13	c42|k515	yes	ctg1416
0002K20	c3	yes
0002K24	c66|k736|k743|m5	yes
0002L05	c49	yes
0002L18	c10|c61	yes	ctg3446
0002L21	c13	yes
0002L22	c27|c61
0002M07	c48	yes	ctg3830
0002M14	c69	yes	ctg12574					IPK_FLI_ES
0002M15	c17	yes
0002N17	c14	yes
0002N20	k611|k661|k758|k851	yes
0002N21	c14|c38	yes	ctg644
0002N24	c28|c30	yes	ctg2625
0002O04	c65	yes	ctg16015
0002O12	k636|k637
0002O23	c17	yes	ctg7480
0002P02	c43|c53|c62	yes	ctg5178
0002P04	c27|c69|k132|k824
0002P11	c24|c43	yes	ctg15102
0003A04	k686	yes	ctg4338	yes	yes	HV4	1H
0003A12	k207|k686|m13	yes	ctg4849
0003A15	c10|c55	yes	ctg8110	yes	yes	HV9	3HL
0003A17	c36	yes
0003A18	c36
0003A24	c29
0003B03	c13	yes	ctg18843
0003B05	c21	yes	ctg4582
0003B11	k661|k851	yes
0003B18	c68	yes
0003B21	c64
0003B22	c64
0003C04	k578	yes	ctg19178
0003C13	c17	yes	ctg3096
0003C15	c30	yes	ctg19564
0003C17	c24	yes
0003C20	c14
0003C22	k759
0003C23	k737|m1	yes	ctg19676
0003D10	c21	yes	ctg4495
0003D17	c68	yes	ctg1159
0003D21	c14	yes	ctg589	yes	yes	HV4	4HS
0003D22	c14	yes	ctg589
0003E04	c29
0003E12	c14	yes	ctg648
0003E16	c62|b2
0003E18	c56	yes
0003E22	c58	yes	ctg5054	yes	yes	HV4	1H
0003E23	c31|c59	yes	ctg17873
0003E24	c14	yes	ctg581
0003F07	c32|c39	yes	ctg14830
0003F12	c4	yes	ctg2027
0003F15	c62|b2	yes	ctg5157
0003F18	c42	yes	ctg1727	yes	yes	HV4	2HL	IPK_FLI_ES
0003F21	c42	yes
0003G18	c31	yes	ctg17835
0003G21	c39	yes
0003G22	w7	yes	ctg16536
0003G23	c53	yes	ctg2458
0003H09	c13|c58	yes	ctg13744
0003H13	c68	yes	ctg1101
0003H22	c0|k494	yes	ctg12113
0003H24	c15|c58	yes	ctg205
0003I02	c44|k741|m4|m8	yes	ctg1870
0003J04	c36|c38	yes	ctg12863
0003J05	c14|c42|k11|k500	yes
0003J08	c26	yes
0003J10	c53|f4	yes	ctg2280					IPK_FLI_ES
0003J17	c13	yes
0003J22	c32|c47	yes	ctg12056
0003K09	c13	yes	ctg13978
0003K10	c30	yes
0003K11	c35|c42	yes	ctg8397
0003K15	k231|k525|k80	yes	ctg17206
0003K17	k564|k566	yes	ctg12706
0003K22	c44	yes
0003L03	c14	yes	ctg531
0003L06	c12|c17	yes	ctg7065
0003L09	c62	yes	ctg5171
0003L10	w7	yes	ctg12072
0003L12	c65	yes	ctg12262
0003L15	c13|c3	yes	ctg13766
0003M04	k195|k196|k573	yes
0003M08	c15	yes	ctg19578
0003M09	c38|c43	yes	ctg15056
0003M10	c43
0003M13	c55|c62|k162|k377|k571|m32	yes
0003M15	c58	yes	ctg4997
0003M16	c31	yes
0003M17	c17|c54|m11|m12	yes
0003M23	c13	yes
0003N02	c32
0003N09	c18	yes
0003N11	k683|m24	yes	ctg3049
0003N15	c22	yes	ctg6023	yes	yes	HV9	1H
0003N17	k744|m6	yes	ctg15335
0003N20	c26	yes
0003N21	k573|k87	yes	ctg9085
0003O07	c37	yes	ctg10102	yes	yes	HV4	2HS
0003O14	c42	yes
0003P03	c46	yes
0003P04	c20|c26	yes	ctg1038	yes	yes	HV9	7HS
0003P06	c64|k686|w5	yes	ctg10770
0003P07	c41|c43	yes	ctg6699
0003P08	c68	yes	ctg1159
0003P16	c27|c38|c65	yes	ctg10347	yes	yes	HV9	7HL
0003P22	c32	yes	ctg14875
0004A05	c17	yes
0004A13	w25	yes
0004A17	c60	yes
0004A20	w7	yes	ctg16542
0004B13	c35	yes	ctg8334
0004B16	c4	yes	ctg2016	yes	yes	HV4	3HL
0004C02	c34|c37|k759
0004C08	c48	yes	ctg3836
0004C09	c53	yes	ctg2467
0004C17	c50	yes
0004C20	c0|c2|c4|k494|k507|k764	yes
0004C21	c0	yes
0004D03	c49
0004D08	c18	yes	ctg10935
0004D11	c48|c57	yes	ctg5381
0004D12	c48|c57|k582	yes	ctg5381
0004D15	c11|c13|c2|c22|c30|c9|k507|k764|w25	yes
0004D19	k759
0004D22	c13	yes
0004D24	c67	yes	ctg15558
0004E07	c22|c31	yes	ctg6034
0004E13	c21	yes	ctg4594
0004E16	c14	yes	ctg708	yes	yes	HV9	5HL
0004E20	c2|c22|c26|c27|c4|c7|c8|c9|k507|w25|w5|w8	yes
0004E24	c11|c30|c7|c9|k507|w2|w8	yes
0004F02	k481	yes	ctg18932
0004F15	c35	yes
0004F20	w2	yes
0004F22	c56|k546	yes	ctg14694
0004G02	c13|c59	yes	ctg13977
0004G05	c13
0004G07	c16|c36	yes	ctg9387
0004G21	c21	yes	ctg4552
0004H05	c17	yes
0004H12	w11	yes	ctg10879	yes	yes	HV4	5HL
0004I20	c49
0004J14	c34|c37|k759
0004J21	c11|c2|c22|c7|c8|c9|k507|k759|k764|w25	yes
0004J22	k759
0004J24	c9	yes
0004K02	c34|c37|k661|k759
0004K05	k546	yes	ctg14694	yes	yes	HV4	3HS
0004K07	c4	yes
0004K17	c61	yes
0004K20	c14|c30	yes	ctg15599
0004L04	c16|k398|k811|k824	yes	ctg9274
0004L06	c39|c42	yes	ctg11664
0004L18	k310|k747|k769|m9
0004L19	c46	yes	ctg8822
0004L21	c11|c2|c22|c26|c4|c6|c7|c9|k494|k507|k686|k764|w2|w25|w5	yes
0004M10	c3	yes	ctg6272
0004M14	c13	yes	ctg13893
0004M19	c18|c38|c41|k684|m25	yes	ctg6692
0004M21	c36	yes	ctg13102
0004N03	c47	yes	ctg12090	yes	yes	HV4	3HS
0004N05	k507|k686|k733	yes
0004N09	c69	yes	ctg12545
0004N10	c69	yes	ctg12545
0004N12	c61	yes	ctg3191	yes	yes	HV4	2HL
0004N18	c49|c53	yes	ctg2539
0004O01	c47	yes	ctg12111
0004O02	c1	yes
0004O03	c61	yes
0004O06	c34|c37|k661|k759
0004O08	k628	yes	ctg13657
0004O09	c38	yes	ctg19868
0004O11	c1|k763
0004O22	k564|k566	yes	ctg12708
0004P18	c14|c30
0004P21	c19	yes	ctg9787
0005A05	c62	yes	ctg5170
0005A09	c41	yes	ctg6696
0005A13	c7|k274|k630	yes	ctg3321
0005B05	c33	yes	ctg14224
0005B06	c46
0005B10	c22|c43	yes	ctg19713
0005B11	k507	yes
0005B13	c49	yes	ctg7285
0005B17	c26|c67	yes	ctg18600
0005C02	c59	yes	ctg10499
0005C06	c16	yes	ctg5042
0005C12	c32	yes	ctg146
0005C13	c42|c65	yes
0005C16	c33	yes	ctg14256
0005D06	c13|c41	yes	ctg19563
0005D07	m13	yes	ctg19697
0005D09	c51	yes	ctg7119
0005D10	k759
0005D11	c22|c56
0005D15	b1|k157|k573
0005D17	c57	yes	ctg5394
0005D18	w8	yes
0005D20	c32|c68	yes
0005D23	k871	yes
0005E07	c33	yes	ctg14139
0005E11	c29|c36|m7	yes	ctg12797
0005E12	k811	yes	ctg424
0005E16	c31	yes	ctg17896	yes	yes	HV9	7HS
0005E20	c19	yes	ctg9917
0005F13	c50	yes	ctg17623	yes	yes	HV4	6HS
0005F14	c41|c42	yes	ctg6733
0005G05	c54	yes	ctg12384
0005G09	k741|m4	yes	ctg18900
0005G18	c62	yes	ctg4807
0005G19	c69	yes	ctg12577
0005H02	c25|c36	yes	ctg19538	yes	yes	HV9	3HL
0005H04	c56	yes	ctg14652					IPK_FLI_ES
0005H06	k636	yes
0005H09	k686	yes	ctg4338
0005I04	c61	yes	ctg3223
0005I10	c36	yes	ctg13067
0005I11	c24|k163|k525	yes	ctg7598
0005I13	c25	yes	ctg2697
0005I15	c10	yes
0005I17	c66|k686|k739|m3|m7|m8	yes	ctg1299
0005I21	c35	yes	ctg8212
0005I24	k564|k566	yes	ctg12708
0005J01	c52	yes	ctg15616
0005J04	c46
0005J13	c32|c68	yes	ctg1225
0005J14	c17	yes	ctg7742
0005J15	c52	yes	ctg15616
0005J22	b1	yes	ctg13513
0005K05	c32	yes	ctg14853
0005K06	c25	yes
0005K09	c44|c65	yes	ctg15996
0005K17	c3	yes
0005K19	k661|k759
0005L06	k756	yes	ctg18817
0005L11	c17	yes	ctg4049
0005L16	k600	yes
0005L19	c50|c63	yes	ctg17600
0005M04	c14|c6|c61	yes
0005M07	c53	yes	ctg19658
0005M11	c66	yes	ctg970
0005M13	c40	yes	ctg3789
0005M14	k540|w8	yes	ctg14378
0005M16	c14|k521	yes	ctg583
0005M23	c2|c3|k764	yes	ctg6443
0005N02	c32	yes
0005N04	k685	yes	ctg7562
0005N11	c21	yes	ctg2174
0005O09	c45	yes	ctg11319
0005O14	c14|k521	yes
0005O15	c23|c45|c61	yes
0005O18	b1|c29	yes	ctg18656	yes	yes	HV4	7HL
0005O21	k673|m14	yes
0005O23	c34|c44|k759
0005P02	c47	yes	ctg12111
0005P22	c34|k661|k759
0006A05	c41	yes	ctg4814
0006A08	c53	yes	ctg2380
0006A11	c63	yes	ctg4197
0006A14	c36|c51	yes	ctg8667
0006A17	c36|c41	yes
0006A18	c24	yes	ctg10122
0006A19	c38	yes	ctg10301
0006A23	c37
0006B03	c17|c22	yes	ctg7981	yes	yes	HV9	2HL
0006B05	c61	yes	ctg3210
0006B07	c22	yes	ctg6015	yes	yes	HV9	1H
0006B09	c14	yes
0006B23	c4
0006B24	c4
0006C04	c36|c51
0006C12	c41	yes	ctg6946
0006C16	c42	yes
0006C19	k759
0006D15	w10
0006D19	c37	yes
0006D23	k346	yes	ctg2809
0006E01	c47	yes	ctg12066
0006E04	c28|c4	yes
0006E05	c34|c35|c37|k759
0006E07	c51|c64	yes	ctg8512
0006E08	k819|k824|k846	yes	ctg6150
0006E09	c16	yes	ctg4068
0006E14	c58|k661	yes	ctg5014
0006E21	c26|c3|m12	yes	ctg6198					IPK_FLI_ES
0006F02	c3
0006F05	c49	yes
0006G02	c16|c36	yes
0006G04	c39	yes	ctg19811
0006G06	c31	yes	ctg17854
0006G15	c21	yes	ctg4467
0006G17	c35
0006G21	c9	yes	ctg243
0006H06	c64	yes	ctg10757
0006H09	c27	yes	ctg2897
0006H21	c48	yes	ctg3901
0006I06	c57	yes	ctg5543
0006I10	c36
0006I18	c36|k546	yes	ctg12852
0006I19	c31	yes	ctg17772
0006J02	w8	yes
0006J03	c36	yes	ctg12783
0006J08	c27	yes	ctg2850	yes	yes	HV9	2HS
0006J15	c53	yes	ctg2404
0006J16	c16	yes	ctg9265
0006J23	c16|c23	yes	ctg15250
0006K03	c31|c59	yes
0006K04	c30	yes	ctg17377	yes	yes	HV9	2HL
0006K07	c32	yes	ctg14826
0006K11	c17	yes
0006K22	c22|c3	yes	ctg6017
0006L11	c69	yes	ctg12600
0006L16	c3|c5
0006L21	k141|k539	yes
0006M02	c54|c59	yes	ctg12311
0006M05	c26|c36	yes	ctg12783	yes	yes	HV9	6HL
0006M12	c17|c22
0006M18	c34|k759
0006M21	c13|c63|k546	yes	ctg4143
0006M23	c13	yes
0006M24	c21|c25|c68	yes	ctg4571
0006N01	c13
0006N05	c25	yes
0006N08	c35|c44
0006N16	c42	yes
0006N18	c47	yes	ctg12155
0006N19	c12	yes	ctg7064
0006N20	c42	yes
0006N22	c3|c5|k333	yes
0006O02	c40	yes	ctg3746
0006O09	c17	yes	ctg7674
0006O13	k118|k534	yes	ctg16673
0006O15	c12	yes	ctg7066
0006P02	c34|c40	yes	ctg3616
0006P04	c13	yes	ctg14057
0006P05	c17|k759	yes	ctg7570
0006P06	c39|c64	yes	ctg11542
0006P08	c34|c35|c37|k759
0006P12	c33	yes	ctg14246
0006P14	c31	yes	ctg17942
0006P17	c32
0006P18	c48	yes	ctg3949
0007A03	m7	yes	ctg5027
0007A12	c21	yes
0007A19	c3	yes	ctg6315	yes	yes	HV4	6HL
0007A23	c32|c58|c61	yes	ctg5057
0007B14	c38	yes
0007B18	c41
0007B21	k686|k739|m3|m7|m8	yes	ctg1300
0007B24	c34|k759
0007C03	c36|c50	yes	ctg12756
0007C09	c46	yes	ctg491
0007C11	c39	yes
0007C16	c40|c42|c57|c64	yes	ctg1398
0007C18	c65	yes	ctg16014
0007D06	c37|k759
0007D10	k546	yes	ctg18917	yes	yes	HV4	5HL
0007D13	c9	yes	ctg16760
0007D15	c11|c13|c14|c2|c22|c26|c27|c28|c30|c38|c4|c51|c57|c7|c8|c9|k507|k764|w2|w5|w8	yes
0007D17	c14|c40	yes	ctg801
0007D19	c33	yes	ctg5957
0007E09	c25|c27|c28|c3|c61|k546|k855|k859|k884|m12	yes	ctg16876
0007E16	k759	yes
0007E17	c56	yes	ctg14600
0007F04	c39	yes
0007F05	c34	yes	ctg2106
0007F06	c18|c32	yes	ctg14833
0007F10	c64	yes
0007F15	c46|c69	yes	ctg8835
0007F19	c13	yes	ctg19767
0007F20	c58|w11	yes	ctg4998
0007F22	c53	yes	ctg2339
0007G01	c42	yes	ctg1744
0007G07	c50	yes	ctg17653
0007G11	k817
0007G16	k759	yes
0007G20	c3|k333	yes
0007G24	k430|k538
0007H01	c26	yes
0007H02	c5|k164|k41
0007H15	c55	yes	ctg8006
0007H16	k543	yes	ctg18016	yes	yes	HV4	3HS
0007H23	c63	yes	ctg4230
0007H24	c24	yes
0007I02	c17	yes	ctg7355
0007I03	c17|c46	yes	ctg8812
0007I04	k514	yes
0007I07	c42
0007I08	c43	yes	ctg15210
0007I09	c40	yes	ctg3649
0007I12	h0	yes	ctg19159
0007J17	c40
0007J22	c24|c42
0007K08	c2|c6|k764	yes	ctg5783
0007K09	c34|c37|k759
0007K11	c50	yes	ctg17590
0007K19	c28	yes	ctg16895	yes	yes	HV9	1H
0007K20	c21	yes	ctg4534
0007L03	c62	yes
0007L05	c18|c9	yes	ctg4642
0007L18	c57	yes	ctg5452
0007L23	c51|w8	yes	ctg19870
0007L24	c25	yes	ctg508
0007M01	c31|c64	yes
0007M02	w9	yes	ctg14431
0007M11	c34|c35|c44|k759
0007M12	c35|c44|k759
0007M13	c53	yes	ctg2521
0007M16	c12|c40	yes	ctg3596
0007M18	c27|c40	yes	ctg1090	yes	yes	HV9	4HS
0007M21	c32	yes	ctg14844
0007M24	c40
0007N01	c3	yes
0007N12	k570	yes
0007N23	c62	yes	ctg5281
0007N24	c42	yes	ctg1406
0007O05	c33|w9	yes	ctg14185
0007O12	c51	yes	ctg8536
0007O14	c53	yes	ctg19059	yes	yes	HV4	5HS
0007O16	c25	yes
0007O17	c45	yes	ctg11303
0007O20	c62	yes	ctg5278
0007O22	c55	yes	ctg8009
0007P05	w3	yes	ctg18478
0007P12	c37	yes
0007P16	c36|c4	yes	ctg12816
0008A02	c18|c25|c29|c45|c53|k741|k744|m4|m6	yes
0008A04	c48
0008A10	c35|c49
0008A20	c40
0008B03	c48
0008B17	k41|k43|k493
0008B18	c36	yes	ctg12947
0008B19	c40	yes	ctg3362
0008C04	c26	yes	ctg13306
0008C10	k573|k87
0008C12	c31	yes	ctg17973
0008C13	c18|c34	yes	ctg19848
0008C14	c42	yes	ctg1395
0008C15	c35|c44|k759
0008C17	c17|c69	yes	ctg7421
0008C18	c69	yes	ctg12522
0008C20	c17	yes	ctg7263	yes	yes	HV4	2HL
0008C22	c19|c28	yes	ctg19812
0008D01	c17	yes	ctg7345
0008D07	k817	yes	ctg15441
0008D08	c38	yes
0008D10	c46	yes	ctg491
0008D23	b2	yes
0008E05	c53	yes	ctg2421
0008E12	c37	yes	ctg19312	yes	yes	HV4	1H
0008E19	c41	yes	ctg6388
0008F02	c14	yes
0008F09	c17|c55	yes	ctg7400
0008F10	c31|c61	yes	ctg17891	yes	yes	HV9	2HL
0008F18	c1|k763	yes	ctg17721
0008G03	c32|k759	yes
0008G07	c17|k628|k91	yes	ctg19039					IPK_FLI_ES
0008G15	k686|k744|m6|b2	yes	ctg15342
0008G18	c11	yes
0008G19	c14|c30	yes	ctg590	yes	yes	HV9	2HS
0008G21	b1
0008G22	c37	yes	ctg10024
0008H01	c39	yes	ctg19843
0008H08	c21	yes	ctg19696
0008H15	c17|c23|c3|c54|c61|k540	yes	ctg3219	yes	yes	HV9	2HL	IPK_FLI_ES
0008H17	c22	yes	ctg6015
0008H18	c21|c25|c7|k686	yes	ctg4468
0008H19	c53	yes	ctg2260
0008I02	c3|c44|c8	yes	ctg1508
0008I05	c61	yes	ctg13058	yes	yes	HV4	1H
0008I06	c3	yes
0008I07	c30|c56|c8	yes
0008I08	c30|c42|c56
0008I12	c41	yes	ctg7019
0008I14	c33
0008I15	k686|k744|m6	yes	ctg15342	yes	yes	HV4	ND
0008I16	k686|k744|m6	yes
0008I20	c57	yes
0008I22	c57	yes	ctg5378
0008J04	c17	yes	ctg7520	yes	yes	HV4	4HS
0008J12	c3	yes	ctg1983
0008J14	c36	yes
0008J21	c35|c37|k661|k759
0008J23	c39	yes	ctg11542
0008K05	c13|c30|c66	yes	ctg19620
0008K06	k759
0008K11	c3	yes
0008K15	c29|c58	yes	ctg18216
0008K18	c54	yes	ctg12260
0008K20	c40
0008K22	c4	yes	ctg2053
0008L01	c14	yes	ctg738
0008L02	c17	yes	ctg7647
0008L06	c4	yes	ctg2141
0008L10	c17	yes	ctg7595
0008L22	c19	yes	ctg9787
0008M02	c54|c65	yes	ctg12262
0008M04	c17|c28|c32	yes
0008M05	c3	yes	ctg6460
0008M07	c13	yes
0008M09	c19|c27	yes	ctg18235
0008M10	c20	yes	ctg78
0008M11	c36	yes	ctg12829
0008M24	c62	yes	ctg5255
0008N03	c8	yes	ctg1152
0008N06	c31	yes	ctg17935
0008N14	c21|c34|k851	yes	ctg8428
0008N15	c25|c53	yes
0008N17	w3	yes
0008N18	c58	yes	ctg19165
0008O01	c14	yes	ctg535
0008O02	c52	yes	ctg15597
0008O06	c39	yes
0008O22	m13	yes	ctg4834
0008O23	k277|m46	yes	ctg18378
0008O24	k277|m46
0008P03	c19	yes	ctg8835
0008P10	c15	yes
0008P12	c51	yes	ctg8535
0008P15	b1	yes
0009A05	c48	yes	ctg3833
0009A08	w9	yes
0009A11	c17	yes	ctg7867	yes	yes	HV4	2HS
0009A14	k546
0009A16	k543	yes
0009A17	c17	yes	ctg7526
0009A18	c21	yes	ctg4480
0009B05	k628|k685	yes
0009B06	c41|c64	yes	ctg5034
0009B08	c17|k683|m24	yes	ctg7440
0009B11	c54	yes	ctg12256
0009B17	c45	yes	ctg11291
0009B22	c66
0009C06	k759
0009C10	c35	yes
0009C16	c34|c35|c37|c44|k661|k759|k795
0009C17	c39	yes	ctg11570
0009C18	c63|k795	yes
0009C20	c27	yes	ctg2908
0009C23	c13	yes	ctg13813	yes	yes	HV4	7HS
0009C24	c48	yes	ctg3813
0009D01	c58	yes	ctg5111
0009D12	c13|c19|c3	yes
0009D16	c55|c69	yes	ctg12549
0009D19	c61	yes	ctg3129
0009D23	c56|k510|k817	yes	ctg3344
0009E02	c34	yes	ctg3833
0009E03	k233|k512
0009E04	c1|c22|c9|k763	yes	ctg11607
0009E10	b1|k304|k769	yes	ctg5577
0009E13	c62	yes	ctg5265
0009E14	c14	yes
0009E15	c45	yes	ctg11482
0009E16	k759	yes	ctg2996	yes	yes	HV4	4HS
0009E17	k661|k759
0009F07	c19|c28	yes	ctg16967
0009F10	c14	yes
0009F15	k759	yes	ctg2996
0009F18	m13	yes
0009F21	k739|m3	yes
0009G03	k685	yes
0009G11	k196|k199|k573	yes	ctg15673
0009G18	c44|k661|k759|k780
0009G19	c36	yes
0009G21	k744|k759|m6	yes	ctg19870
0009G24	c66|c68|c8	yes
0009H02	c34|c37|k661|k759
0009H05	c33	yes	ctg3378
0009H07	c56|k45|k600|k601	yes	ctg14612					IPK_FLI_ES
0009H10	c3	yes	ctg6531
0009H18	c11	yes
0009H19	c3	yes	ctg6354
0009H20	c45	yes	ctg11376
0009I01	c42	yes	ctg1483
0009I09	k824	yes	ctg16299	yes	yes	HV4	3HL
0009I11	c42|c54
0009I12	c53	yes	ctg2297
0009J01	c19|c21|c26|c27|c64|k245|k246|k747|k755|m9	yes
0009J06	c31|c39|c50	yes	ctg11368
0009J13	c62	yes	ctg5310
0009J14	k628	yes	ctg19033
0009J23	c13	yes	ctg13828
0009K05	c16|c42	yes	ctg1453
0009K06	c48	yes	ctg3854
0009K09	c21
0009K11	w11
0009K12	c13	yes	ctg19603
0009K13	c18|c22|c3	yes	ctg2140	yes	yes	HV9	7HS
0009K14	k583|k684|m25
0009K16	c35|c44|c57|k759
0009K18	c45	yes
0009K21	c19	yes	ctg19628
0009L03	c54	yes	ctg12376
0009L07	c13	yes	ctg13845
0009L09	c44|k661|k759
0009L14	k546	yes	ctg15764
0009L18	c16|c20|w5	yes	ctg2598
0009L20	b1	yes	ctg13508
0009L24	c40
0009M01	c47	yes	ctg12076
0009M04	k747|m9	yes	ctg15235	yes	yes	HV9	3HL
0009M06	w5	yes	ctg5666
0009M14	c34	yes
0009M18	k728|k734	yes	ctg19751
0009N04	c36	yes	ctg12758
0009N11	c46|k546	yes	ctg19835
0009N12	c46|k546	yes
0009N14	c17|w8	yes	ctg15273
0009N16	c31	yes	ctg17895
0009N20	c26	yes
0009O05	c42
0009O06	c42
0009O07	c41	yes
0009O12	c14	yes	ctg620
0009P02	c16	yes	ctg9279
0009P04	c14	yes	ctg625	yes	yes	HV4	5HL
0009P10	c4	yes	ctg1970
0009P16	c13	yes	ctg13849
0009P17	b1	yes
0009P18	c56|k759	yes	ctg14577
0009P22	c40
0010A01	w5	yes	ctg5645
0010A02	c48	yes	ctg3937
0010A05	c28	yes
0010A20	c62	yes	ctg5167
0010A22	c34|c35|c44|k759
0010A23	k684|m25	yes	ctg15417
0010B01	c39	yes	ctg11505
0010B07	c35|c44|k759
0010B08	k759	yes
0010B09	k546	yes	ctg18673
0010B12	c41	yes	ctg6893
0010B13	c31	yes	ctg17954	yes	yes	HV9	2HL
0010B15	c22
0010B19	b1|c10	yes	ctg5167	yes	yes	HV4	ND
0010B22	c21|c23	yes	ctg4491
0010C05	c65	yes
0010C14	c3	yes	ctg6635	yes	yes	HV4	3HL	JGI
0010C15	c44	yes	ctg9233
0010C16	k546	yes
0010D08	c53|c60	yes	ctg18075
0010D13	c50	yes	ctg17592
0010D14	c11|c12|c13	yes	ctg13719
0010D15	c36|c9	yes	ctg12999
0010D16	c37	yes	ctg10091
0010E06	b1	yes
0010E14	c44|c69|s32	yes	ctg15839
0010E24	c9	yes
0010F06	k578	yes	ctg2256
0010F11	c34|k759
0010F12	c3|k739|m3	yes	ctg6205
0010F16	k45|k600|k601	yes	ctg1770
0010F18	c3
0010F20	k4|k520	yes	ctg10013
0010F22	c12
0010G01	c62	yes
0010G06	k852	yes	ctg18466	yes	yes	HV4	ND
0010G09	c29|c47|c53|k604	yes	ctg2419
0010G11	c3	yes	ctg19870
0010G13	c35
0010G16	c37	yes	ctg6705
0010G18	c23	yes	ctg1781	yes	yes	HV9	3HS
0010G21	c9	yes	ctg16758
0010G22	c4|w9	yes	ctg14466	yes	yes	HV4	4HL
0010G23	c32	yes
0010H02	b2
0010H06	k759	yes
0010H14	k242	yes
0010H15	c57	yes	ctg5447
0010H22	c34|c35|k661|k759
0010I01	c12	yes	ctg7044
0010I11	c17	yes	ctg7307
0010I14	c40|c67	yes	ctg15525
0010I17	c22	yes	ctg4480	yes	yes	HV9	1H
0010J09	c14	yes	ctg571
0010J12	c53|k744|m6	yes	ctg2285
0010J18	c35	yes	ctg8346
0010K03	w8	yes	ctg15252
0010K10	c13|k333	yes	ctg13994
0010K13	c35	yes	ctg8359	yes	yes	HV9	7HL
0010K17	c9	yes	ctg16822	yes	yes	HV4	1H
0010K20	c4	yes	ctg2144
0010L01	c34	yes	ctg6723
0010L20	c3	yes	ctg6553
0010L21	c32	yes	ctg14858
0010L22	c42|k738|m2	yes	ctg7228	yes	yes	HV9	3HL	IPK_FLI_ES
0010L23	c12|c40	yes	ctg3681
0010M05	c51
0010M10	c42	yes	ctg1503	yes	yes	HV4	5HL
0010M15	k865	yes	ctg8437	yes	yes	HV4	2HL
0010M21	c14|c48	yes	ctg579
0010N01	c20|c31	yes	ctg17778	yes	yes	HV9	2HL
0010N12	c49	yes
0010N14	k630	yes
0010O04	c43	yes	ctg5055
0010O14	c17|c47|c53	yes	ctg2420	yes	yes	HV9	3HS
0010O22	c62	yes	ctg5167
0010O23	c3	yes	ctg6263	yes	yes	HV9	4HS
0010O24	c28	yes	ctg16995
0010P03	c14|k546|k686|m13	yes	ctg510
0010P04	c24|k334|k686|k732	yes	ctg9579
0010P06	k686	yes
0010P16	k30|m55	yes	ctg14801	yes	yes	HV4	7HS	IPK_FLI_ES
0010P21	c61	yes	ctg3217
0010P23	c15|c28	yes	ctg16995
0010P24	c25	yes
0011A02	c54	yes	ctg12353
0011A03	c39|k480|w22	yes	ctg1434					IPK_FLI_ES
0011A06	b1	yes	ctg4426
0011A07	k207|k686|m13	yes	ctg4823
0011A10	k661	yes						IPK_FLI_ES
0011A17	c26	yes	ctg19846
0011A21	c65	yes	ctg12734
0011B03	c43	yes	ctg5443
0011B05	c49
0011B09	k686|k739|m3	yes	ctg11924	yes	yes	HV4	6HL
0011B10	k17|k446|k488|k540|k682|m23	yes
0011B13	c17	yes	ctg7391
0011B14	c44	yes	ctg15838
0011B15	c49	yes
0011B20	c44
0011B23	k148|k525	yes	ctg11980	yes	yes	HV4	7HS
0011B24	c17	yes	ctg7376	yes	yes	HV4	ND
0011C03	c38|c58|c65|c9
0011C13	c17	yes	ctg7789
0011C14	c43|c65	yes	ctg14163
0011C21	k242	yes	ctg10221
0011D04	c29|c66	yes	ctg18222
0011D07	c31	yes
0011D10	c43	yes	ctg15038
0011D18	c47	yes	ctg12162
0011D23	c13	yes	ctg14021
0011E01	c51	yes	ctg8501
0011E03	k546|w8	yes	ctg8226	yes	yes	HV4	7HS
0011E04	c57	yes	ctg2036
0011E06	c17	yes	ctg7374
0011E07	c16|c36	yes
0011E10	c41	yes	ctg6885
0011E20	c18|c65	yes	ctg672
0011E21	c33|c42|c53	yes	ctg1392
0011F01	c57	yes	ctg3680
0011F09	k686	yes	ctg1297
0011F12	c69	yes	ctg12605
0011F17	c32	yes	ctg14980
0011F21	c40|c44
0011G01	c35|c44|k759
0011G04	c4	yes	ctg1929
0011G05	c38	yes	ctg10452
0011G06	c17	yes	ctg7742
0011G11	c21|c30	yes	ctg4522
0011G19	c39|k242	yes	ctg10221	yes	yes	HV4	1H	IPK_FLI_ES
0011G24	c44
0011H04	c13|c57	yes	ctg5370
0011H13	c23|k546	yes	ctg19626
0011H16	c25|k744|m6	yes	ctg15384
0011I04	c20
0011I07	k546	yes	ctg3262
0011I13	k513	yes	ctg210
0011I14	c59	yes	ctg13565
0011I23	c2|c33|k139|k534|k764	yes	ctg5806	yes	yes	HV9	7HS
0011J03	c15|c60	yes	ctg18166	yes	yes	HV4	2HS
0011J08	c30	yes	ctg17257
0011J14	c56	yes
0011K11	c60	yes
0011K12	b1	yes	ctg13510
0011K14	c14	yes	ctg705
0011K18	c17	yes	ctg7248
0011L07	c34	yes
0011L08	c17	yes	ctg7380
0011L10	c36	yes	ctg3128
0011L12	c54	yes	ctg15663
0011L14	c55	yes
0011L17	k759
0011L22	c25	yes
0011M05	c57|c64|k513
0011M06	c57	yes
0011N03	k231|k525|k80	yes	ctg17210
0011N06	c50	yes	ctg17604
0011O04	c40	yes	ctg1266
0011O09	c40|c53|k1000|k226|k766	yes	ctg18500
0011O10	c31	yes	ctg17955	yes	yes	HV4	5HL
0011O11	c20	yes	ctg1074
0011O13	c44|k480|k74|k811	yes	ctg12203
0011O18	c4	yes	ctg19651
0011O20	k482	yes
0011P05	c3|c5	yes	ctg6682	yes	yes	HV4	1H
0011P07	c56|c69|w9	yes	ctg14657	yes	yes	HV9	4HS	IPK_FLI_ES
0011P12	c14	yes
0011P18	c57	yes	ctg5455
0012A04	c27|c29	yes	ctg2823	yes	yes	HV9	ND
0012A22	c13	yes	ctg19629
0012A24	c24	yes
0012B10	c17	yes	ctg7308
0012B14	k100|k107|k113|k525	yes	ctg11973
0012C06	c22	yes	ctg4480
0012C10	k195|k196|k199|k573	yes	ctg13151
0012C11	c51	yes	ctg6051
0012C14	c37|w6	yes	ctg8999
0012C19	w11	yes
0012C20	c48
0012C22	k661	yes						IPK_FLI_ES
0012C23	c45	yes
0012D07	k795|k824	yes	ctg19360	yes	yes	HV4	6HL
0012D08	c39	yes	ctg19532
0012D11	c19|c28	yes
0012D20	c17	yes	ctg7504
0012D21	c65|k811	yes	ctg407
0012D22	b1|k855	yes	ctg17699	yes	yes	HV4	2HS
0012D24	c19	yes	ctg9744
0012E02	k546	yes	ctg18670
0012E04	c4	yes
0012E08	c5	yes	ctg9432
0012E10	c12|c48	yes	ctg19606
0012E12	c2|k764	yes	ctg5779	yes	yes	HV4	7HL
0012E17	c35	yes	ctg8258
0012E19	c19|c25|c41|c54|c69	yes	ctg9757	yes	yes	HV9	4HL	IPK_FLI_ES
0012E24	c42	yes	ctg18813
0012F02	b1	yes
0012F07	k546	yes	ctg15764	yes	yes	HV4	7HS
0012F09	c54	yes	ctg12260
0012F11	c42|c56	yes	ctg14633
0012F19	c3	yes	ctg6445
0012F24	c23	yes	ctg1864	yes	yes	HV9	7HL
0012G04	c14|c39|k513	yes	ctg602	yes	yes	HV9	7HL
0012G09	c53
0012G18	c46	yes	ctg8866
0012G19	c30	yes	ctg17348
0012G20	c31|c66|c8|k741|m4|m8|w25	yes	ctg9171
0012H11	w10	yes	ctg4074
0012H12	c42|c55	yes	ctg1482
0012I05	k744|k747|m6|m9	yes	ctg15318
0012I18	b1
0012J01	c29|c31|c48	yes		yes	yes	HV9	1H	IPK_FLI_ES
0012J02	b1|c18|c31	yes	ctg10961	yes	yes	HV9	3HS
0012J04	k795	yes
0012J06	c51	yes	ctg8501	yes	yes	HV4	ND
0012J08	c19	yes	ctg9744
0012J10	c56	yes	ctg14738
0012J13	w10	yes	ctg4074
0012J22	c9	yes	ctg16795
0012J23	c42|k134|k255|k271|k811|k848	yes	ctg189
0012J24	c17|c5|k337|k686|w23	yes	ctg9407
0012K02	k661|k759
0012K05	c27|c4|k317|k685|k727|k748|k811|m10	yes	ctg1971
0012K08	c14	yes	ctg594
0012K13	k759
0012K24	c17|c23|c47|c55	yes	ctg2420
0012L01	k661|w4	yes	ctg11195
0012L06	c47	yes	ctg12029
0012L10	c3	yes	ctg6243
0012L15	w25	yes
0012L17	s33	yes	ctg11823
0012L23	c38|k853|w2	yes
0012M02	k728	yes	ctg18016
0012M03	c14	yes	ctg659
0012M04	c21|k736|k743|m5	yes	ctg18571	yes	yes	HV9	2HL	IPK_FLI_ES
0012M05	c51	yes	ctg8550
0012M06	c22	yes	ctg6003
0012M10	c64|k628|k795	yes	ctg9561
0012M17	c38	yes
0012N01	c19	yes	ctg9834
0012N03	c33|c53	yes	ctg2281
0012N04	c40|c50	yes
0012N05	c22	yes	ctg6003
0012N16	c31	yes	ctg17915
0012N18	c24	yes	ctg10143
0012N21	b1	yes	ctg19255
0012N23	c36	yes	ctg12783
0012O01	c9	yes	ctg16765
0012O02	c19	yes
0012O10	c53	yes	ctg2318
0012O18	c3|k582	yes	ctg6654
0012O20	c12|c14	yes	ctg644
0012P01	c13	yes	ctg14025
0012P05	c54	yes	ctg12317
0012P06	c57
0012P08	c19
0012P13	c65	yes	ctg10499
0012P15	c57	yes	ctg5489
0012P16	c3	yes	ctg6445
0013A04	w8	yes
0013A05	c13	yes	ctg14055
0013A07	k546	yes	ctg4205
0013A14	b1|c3|c39|w23	yes	ctg6225					IPK_FLI_ES
0013A19	c53	yes	ctg2434	yes	yes	HV4	5HL
0013A20	c41|c53	yes	ctg2434
0013A23	c36	yes
0013A24	g1
0013B08	k759	yes
0013B09	c27	yes
0013B21	c49|k546	yes	ctg4005
0013B22	c13	yes	ctg13972
0013C02	c33|c51	yes	ctg8503
0013C10	c14|e1	yes	ctg758
0013C13	b1	yes
0013C17	c64	yes	ctg10640
0013C19	c13	yes	ctg13929	yes	yes	HV4	3HS
0013C20	c47	yes	ctg58
0013C24	k617	yes	ctg15834
0013D04	c33
0013D05	k759
0013D09	c32|c64	yes	ctg12109
0013D13	c17	yes
0013D15	c29|c41|c44	yes
0013E01	c19|k759	yes	ctg2260					IPK_FLI_ES
0013E02	c57	yes	ctg5548	yes	yes	HV4	6HS
0013E05	c4
0013E06	c29|k573|k87	yes	ctg19557
0013E23	k546	yes	ctg3503
0013F01	k817	yes	ctg8431
0013F02	c67	yes	ctg19544
0013F07	c55	yes	ctg8054
0013F08	k582	yes	ctg19246
0013F16	c34|k759
0013F20	c3	yes	ctg6665
0013G02	c34|c4	yes	ctg4499
0013G03	c12	yes	ctg7033
0013G04	c13	yes	ctg13958
0013G13	c32	yes	ctg14934
0013G15	c31|c44	yes	ctg17752
0013H04	c53	yes	ctg2298
0013H05	c33	yes
0013H06	c16	yes	ctg9373	yes	yes	HV4	6HS
0013H07	c14|c5	yes
0013H15	c28	yes	ctg8578
0013H20	c30	yes	ctg17348
0013H24	c41|c7	yes	ctg3323
0013I09	c31
0013I13	c27|c51	yes	ctg2929	yes	yes	HV9	3HL
0013I18	c40	yes
0013J07	c37	yes	ctg10002	yes	yes	HV4	3HL
0013J09	c16|c39|c41	yes	ctg9325
0013J11	k627	yes
0013J16	c17|c53|c64	yes	ctg2261
0013J17	c39|c42|c61	yes	ctg19870
0013J23	c22	yes
0013K01	c9
0013K03	c3	yes
0013K08	c3	yes	ctg6170
0013K10	c24	yes	ctg10180
0013K16	c32
0013K23	c51
0013L06	c13	yes	ctg13848
0013L07	c43	yes						IPK_FLI_ES
0013L08	c24	yes	ctg10210
0013L20	c64	yes
0013L23	c34|c35|c44|k661|k759
0013M09	c19	yes	ctg9660
0013M12	k514	yes
0013M13	c54	yes
0013M16	c26|c62	yes	ctg5198
0013M18	c37	yes	ctg10002
0013M21	c28	yes	ctg4867
0013N01	c35
0013N08	c14	yes	ctg486
0013N12	c26|c67	yes	ctg13216	yes	yes	HV9	6HS
0013N15	c34|k759
0013N16	c38	yes	ctg19520	yes	yes	HV4	3HL
0013N17	k539	yes	ctg5593
0013O01	c62	yes	ctg5162
0013O02	c40|c55	yes	ctg3581
0013O05	c14	yes
0013O09	k511	yes
0013O13	c18|c19	yes	ctg10965
0013O15	c33	yes	ctg14198
0013O19	c33|c51	yes	ctg14190
0013P08	c10|c25|c29|c3|c56|c9	yes	ctg16765
0013P09	c53
0013P10	c53
0013P12	c35	yes	ctg19152
0014A13	c40
0014A21	c16	yes	ctg961
0014A24	c65
0014B04	c42	yes	ctg1422
0014B18	m13	yes
0014B20	c41|c53
0014B23	c65
0014C01	c57	yes	ctg5548
0014C03	k546	yes	ctg18912	yes	yes	HV4	3HL
0014C08	c13	yes	ctg14012	yes	yes	HV4	3HS
0014C09	c41|k342|k507|k686|k733|k795|k837
0014C10	c65	yes
0014C14	c4|c54	yes	ctg2049	yes	yes	HV4	5HL
0014C21	b1	yes
0014D04	c14|c54	yes	ctg19592	yes	yes	HV4	1H
0014D05	c21|c25	yes
0014D13	c39	yes	ctg6045	yes	yes	HV9	4HL
0014D20	k425|k454|k489|k579|k604	yes	ctg15975
0014E07	k755|k795
0014E12	c38	yes	ctg10438
0014E15	c35|c43|c54|k513
0014E19	c3|k333	yes	ctg19246
0014E21	c46
0014F07	c17	yes	ctg7493
0014F11	c16	yes	ctg9257
0014F12	c57	yes	ctg5507
0014F15	c58	yes	ctg5139	yes	yes	HV4	7HL
0014F17	c23	yes	ctg1880
0014F19	c14	yes	ctg653
0014F21	c33	yes	ctg14171
0014F22	c43	yes	ctg15030
0014G04	c13	yes	ctg13754
0014G12	k578	yes	ctg1192
0014G13	c60	yes	ctg18102
0014G18	c11|h33	yes
0014G21	c39	yes	ctg19745
0014H01	b1	yes
0014H02	c3	yes	ctg6208
0014H11	c54	yes	ctg12265
0014H12	c17|c32	yes	ctg7532
0014H20	c51	yes	ctg8513
0014H24	c34|k759
0014I01	c34|c35|k759
0014I06	k546	yes	ctg4008
0014I08	c18	yes	ctg10943
0014I09	c20	yes	ctg1077
0014I10	c17|c21	yes	ctg4491
0014I11	c43	yes	ctg18598
0014I12	c53	yes	ctg11699
0014I13	c31|c66|c8|k741|m4	yes	ctg9171
0014I16	c37|k759	yes	ctg10016
0014I18	c36	yes	ctg2190
0014I21	c3	yes	ctg6187
0014J03	c55	yes	ctg8108
0014J05	k546	yes	ctg4008
0014J08	c10|c31|k628|k75|k852	yes	ctg17741
0014J10	c56	yes	ctg14566
0014J14	c15	yes	ctg276
0014J16	c27	yes	ctg2830
0014J17	c32	yes	ctg14839
0014J20	c3	yes	ctg6495	yes	yes	HV4	4HS	IPK_FLI_ES
0014K03	k780|k795|k851	yes	ctg14969					IPK_FLI_ES
0014K04	c57	yes	ctg5380
0014K07	c12|c51	yes	ctg1880
0014K20	k780	yes
0014L01	c17	yes	ctg7863
0014L13	c51	yes	ctg8504
0014L14	k539	yes	ctg3647
0014L19	c19	yes	ctg9801
0014M03	c35|c44|k759
0014M08	c42|c53|w9	yes	ctg14409
0014M12	c62
0014M16	k686	yes
0014M17	c22|c47	yes	ctg6088
0014M21	c39	yes	ctg11585
0014N01	c30|c44|k686|k739|m3	yes	ctg11936
0014N03	k195|k196|k573	yes
0014N05	k630|k661|k758	yes
0014N11	c62
0014N17	c14|c29	yes	ctg1944
0014N18	c36|c43	yes	ctg12818
0014N24	k628	yes
0014O02	c44	yes	ctg13606
0014O04	c28	yes
0014O12	c18|c58	yes	ctg5071
0014O14	c34|c37|k661|k759
0014P04	b1|c43	yes	ctg15034	yes	yes	HV4	3HL	IPK_FLI_ES
0014P11	c18	yes
0014P22	c21	yes	ctg4482
0014P23	k259|k339|k456|k457|k458|k459|k460|k570|m37|m38|m39|m40|m42	yes	ctg11821					IPK_FLI_ES
0014P24	c8	yes	ctg8001
0015A05	c46	yes	ctg8908					IPK_FLI_ES
0015A14	c17|c61	yes	ctg3118
0015A16	c14	yes	ctg594
0015A20	c42	yes	ctg1027
0015A23	c34|k759
0015B05	c62	yes
0015B10	k854	yes	ctg18730
0015B14	c55	yes	ctg8007
0015B15	b1|c14|w23	yes
0015B19	c16	yes	ctg9330
0015B21	c49	yes
0015B23	c22	yes	ctg14608	yes	yes	HV9	3HL
0015C07	c29|c57	yes	ctg5397
0015C08	c31	yes	ctg15277
0015C13	c37|k759
0015C14	c23	yes
0015C15	c10|c22	yes	ctg6040
0015C22	c53	yes	ctg2401
0015C24	c35	yes	ctg8265
0015D03	c32	yes	ctg14836
0015D06	c40	yes
0015D10	c10|c32	yes	ctg3393
0015D11	b1	yes
0015D13	c19	yes
0015D19	c13	yes	ctg13791
0015D21	c29|c36	yes	ctg18279
0015D23	k738|m2	yes	ctg7230
0015E11	c17|c20	yes	ctg1051
0015E12	c3	yes	ctg6321
0015E21	c11|k513	yes	ctg19797
0015E23	c26	yes
0015F10	c34|k759
0015F12	c34|c35|c37|k759
0015F16	c21|c57|c61|k546	yes	ctg3563	yes	yes	HV9	2HL
0015F18	c36	yes	ctg12771	yes	yes	HV9	1H
0015F21	k759	yes
0015G02	c34|c35|k661|k759	yes
0015G04	c43|k262|k751	yes	ctg15069					IPK_FLI_ES
0015G11	c39
0015G17	c25|c48	yes	ctg2629
0015G20	c40	yes	ctg3653
0015H02	c18|c30|c52	yes	ctg11065	yes	yes	HV9	4HL
0015H03	c36	yes	ctg12744
0015H04	c47	yes
0015H09	c56	yes
0015I01	w10	yes	ctg4080
0015I02	c42	yes	ctg1574
0015I20	w6	yes	ctg9003
0015J02	c13|c41	yes
0015J08	c43|c61	yes	ctg19870
0015J14	c33	yes	ctg14166
0015J16	c39	yes	ctg11646
0015J22	c13
0015J23	c41	yes
0015K05	c17|c41
0015K07	c14
0015K08	c49	yes
0015K18	c67
0015L02	c56	yes	ctg14672
0015L04	c10|c34|c35|c37|k661|k759
0015L07	c46	yes
0015L09	c38
0015L12	c13|c49	yes	ctg13806
0015L16	c17	yes	ctg7375
0015L17	c65	yes	ctg16008
0015L19	c17|k756	yes	ctg7666	yes	yes	HV4	6HL
0015L23	b1|k615	yes
0015L24	c17	yes	ctg7865
0015M05	c39	yes	ctg11527
0015M06	c42	yes	ctg1549
0015M07	c46	yes	ctg8866
0015M09	c34|c37|k661|k759
0015M11	c39	yes	ctg11762
0015M14	c53|c65	yes	ctg2271
0015M18	c68|c69	yes	ctg1131
0015M19	c61|c9	yes	ctg16812
0015M21	c10|c28	yes
0015M23	k759|k795	yes	ctg19863
0015N01	c53	yes	ctg2552
0015N07	c42	yes
0015N08	k855	yes	ctg17680
0015N10	c57	yes	ctg5467
0015N12	c29
0015O02	c34|c35|c37|k759
0015O06	c42|c56	yes
0015O08	c47	yes	ctg12006
0015O10	c40	yes	ctg6508	yes	yes	HV4	2HS
0015O19	c42	yes
0015O24	c57	yes	ctg5356
0015P03	c34|c35|k759
0015P08	c26|c67
0015P11	c17|c20	yes	ctg5636
0015P14	c44|k759
0015P19	c40	yes	ctg5827
0015P22	c44
0016A04	c10	yes	ctg3369
0016A15	c16	yes	ctg9231
0016A18	c40	yes	ctg15049
0016A22	c3	yes	ctg6666	yes	yes	HV4	6HS
0016A24	c63	yes	ctg988
0016B03	c34|c35|c37|k759
0016B06	b1	yes
0016B15	c8|k686|k748|m10	yes	ctg19721
0016B23	c43	yes	ctg15080
0016C03	c64	yes
0016C13	c42|w25	yes
0016C22	c62	yes	ctg5312	yes	yes	HV4	2HS
0016D02	c43
0016D11	c53	yes	ctg2371
0016D14	c23|c41	yes	ctg6753	yes	yes	HV9	2HL
0016D17	b1|c2
0016D19	c32	yes	ctg14826
0016D23	c4	yes
0016E02	c17	yes	ctg7279
0016E06	c27	yes	ctg2853
0016E08	w8	yes	ctg17760
0016E12	c3|k582
0016E14	c53	yes	ctg2297
0016E15	c22|c40	yes	ctg3599	yes	yes	HV9	3HL
0016E16	c17	yes
0016E24	c25	yes	ctg12965
0016F01	c17|c26	yes	ctg7480	yes
0016F02	c40	yes	ctg1113
0016F08	k855	yes
0016F09	c17	yes
0016F10	c9	yes	ctg16778
0016F13	c37	yes
0016F22	c43	yes
0016F24	c25|c26	yes	ctg13193	yes	yes	HV9	1H
0016G01	c36|c41	yes	ctg6725
0016G04	c18	yes
0016G05	c42	yes
0016G06	s100
0016G12	c23|c40	yes
0016G18	c41	yes	ctg6754
0016G19	c1|c19|k763	yes	ctg17721
0016G20	c10|c14|c29|c4	yes	ctg17642
0016H03	c51	yes	ctg8700
0016H06	c26	yes	ctg18617					IPK_FLI_ES
0016H21	c32	yes	ctg14813
0016H24	c41|c43|k636	yes	ctg6751	yes	yes	HV4	7HL
0016I01	c17	yes
0016I02	c17	yes	ctg7500
0016I14	c41	yes	ctg19522
0016I18	b1	yes	ctg14349
0016I19	c38	yes
0016I22	c41|k507	yes	ctg6735
0016J07	c4	yes	ctg2151
0016J09	c25|c27	yes	ctg508
0016J17	c36	yes	ctg12907	yes	yes	HV4	5HS
0016J21	c4	yes	ctg2248
0016J23	c17|k521	yes
0016K06	c14|c36|c57	yes	ctg19873
0016K12	c4	yes
0016K19	c54	yes
0016K20	c4	yes
0016K22	c25
0016L05	c38|c65	yes	ctg16028
0016L08	c23|k686|k739|m3	yes	ctg1841					IPK_FLI_ES
0016L09	c17	yes
0016L10	s213	yes	ctg1286
0016L11	c13	yes	ctg13876
0016L23	c18	yes	ctg11015
0016M06	c41	yes	ctg6706
0016M07	c42	yes	ctg1539
0016M12	c53	yes	ctg2436
0016M18	c57	yes
0016M23	c51	yes
0016N17	c49	yes
0016N23	k744|m6	yes	ctg15392
0016O02	c17	yes	ctg540
0016O08	k851	yes	ctg18716
0016O15	c17|c41	yes	ctg6786
0016O16	c34|k410|k795|k824	yes	ctg12240	yes	yes	HV4	5HL
0016P01	c26|k540	yes	ctg14381	yes	yes	HV9	5HL
0016P08	c36	yes	ctg12764
0016P17	c25|c34|c50|c55	yes	ctg8134
0016P22	c3	yes	ctg6421
0016P23	c25	yes
0016P24	c25	yes
0017A01	c53	yes	ctg2298
0017A11	c33	yes	ctg19653
0017A19	c41
0017A20	c41
0017A22	c16	yes	ctg9253
0017A24	k578	yes						IPK_FLI_ES
0017B04	w10
0017B16	c25|c4|c42|c46	yes	ctg2118	yes	yes	HV9	1H
0017C02	c13	yes
0017C03	c41|c61	yes	ctg6810	yes	yes	HV4	2HL
0017C05	c43	yes	ctg19703
0017C10	c2|k764
0017C20	k803|k811	yes	ctg11134	yes	yes	HV4	ND
0017D02	c42|w11	yes	ctg1619
0017D03	c14|c24	yes	ctg514
0017D07	c39	yes	ctg11621
0017D09	k759
0017D13	c11|k166|k30|k636|k682|k855|m23	yes	ctg361
0017D15	c3|c48	yes	ctg6506
0017D16	c56|k510	yes	ctg3344
0017D17	m11
0017D20	c43	yes	ctg15022
0017E02	k564|k566	yes	ctg12706	yes	yes	HV4	4HS
0017E06	k546
0017E11	c2|c23|c69|k764	yes	ctg19157
0017E21	c62	yes	ctg5237
0017F05	c14|c24|c68
0017F14	c42	yes
0017F15	c18	yes	ctg7
0017F22	c18|k851	yes
0017G02	c16|c21	yes
0017G05	c21	yes	ctg4482
0017G06	c57	yes
0017G14	c53	yes	ctg2371
0017G15	c56|c62	yes	ctg5152
0017G21	c34|c37|k759
0017H02	w6	yes	ctg9008
0017H07	c3|w3	yes	ctg19715
0017H17	c12
0017H21	w6	yes	ctg9005
0017I01	c25	yes	ctg2711
0017I04	c15	yes	ctg235
0017I12	c23|c28|c3	yes	ctg6336	yes	yes	HV9	4HL
0017I14	c13	yes	ctg13739
0017I16	k262|k751	yes	ctg15720
0017I22	c12|c43	yes	ctg15089
0017J05	m13	yes	ctg4801
0017J08	c3	yes	ctg6252
0017J17	k481
0017J18	c52	yes	ctg15610
0017J21	c17|c47|c53	yes	ctg2420
0017K04	c37	yes	ctg10041
0017K06	k478	yes	ctg14132	yes	yes	HV4	6HL
0017K22	c18|c24|k462|k571|k583|m26	yes	ctg8762
0017K24	c0|c3|c9|k407|k494
0017L02	k807|k811	yes	ctg13690
0017L04	c39	yes	ctg11505
0017L06	c28|c36	yes	ctg12792
0017L11	c36|c43
0017L13	c9	yes	ctg16734
0017L16	c34|c35|c53	yes	ctg2491	yes	yes	HV4	ND
0017L19	c51	yes
0017L20	c54	yes	ctg12275
0017M07	c13|c56	yes	ctg11498
0017M08	c17	yes	ctg11361
0017M10	k346
0017M12	k628
0017M17	c35|k661|k759
0017M24	c52	yes	ctg15599
0017N02	c49	yes
0017N03	c35	yes	ctg8349
0017N08	c36	yes	ctg13042
0017N14	k274|k507|k630	yes	ctg11809
0017N16	c12	yes	ctg7052
0017N19	c17	yes	ctg6601
0017O05	c32|c39|c63	yes	ctg19513
0017O07	c17	yes
0017O11	c14	yes	ctg544
0017P06	c54	yes	ctg4140
0017P08	k573|k87	yes
0017P10	k661	yes
0017P12	c36	yes	ctg14458
0017P19	c32	yes
0018A03	c56	yes
0018A07	c3	yes	ctg6216					IPK_FLI_ES
0018A09	k365|k686|k737|m1	yes	ctg19712					IPK_FLI_ES
0018A12	c42	yes	ctg1400
0018A13	c61|c9
0018A20	c17	yes
0018A21	c4|w6	yes	ctg2043
0018A23	c34|c35|c37|c44|k661|k759
0018B14	c15	yes	ctg19578
0018B18	c29	yes	ctg18359	yes	yes	HV9	5HL
0018C03	c13	yes
0018C09	k728|k734	yes	ctg3083
0018C16	c41|c61	yes	ctg3128
0018C18	c3
0018D04	c56|c69	yes	ctg14657
0018D06	k661	yes
0018D08	c34|c35|c37|k661|k759
0018D14	c12	yes	ctg7130
0018D17	c19|c8|k686|k748|m10	yes	ctg16430	yes	yes	HV4	1H
0018D18	c13	yes	ctg19271
0018D24	c3	yes
0018E06	c36|c48|k824	yes	ctg13085
0018E13	c69	yes	ctg12681
0018E18	c32|k685|k851
0018E21	c13|c35|k759	yes	ctg19870
0018F02	c13|w9	yes	ctg13753
0018F05	c31	yes	ctg19507
0018F06	c55	yes	ctg18794
0018F08	k685|k795	yes
0018F10	k854	yes
0018F12	c3	yes						IPK_FLI_ES
0018F21	k661|k759
0018G01	c32|c58	yes	ctg5053
0018G02	c37	yes
0018G03	c42	yes	ctg1409
0018G06	c38	yes	ctg10335
0018G09	c28|c61	yes	ctg16939
0018G10	m8	yes	ctg19192	yes	yes	HV4	6HS
0018G16	c55	yes	ctg8067
0018G19	c55	yes	ctg8029
0018G21	b1	yes	ctg18859	yes	yes	HV4	7HS
0018H07	c51	yes	ctg8499
0018H09	c53|w3	yes	ctg2294
0018H18	c9|w25	yes	ctg4973
0018H19	c17	yes	ctg18478
0018H20	c3	yes
0018H23	k795	yes
0018I05	c14	yes	ctg764
0018I09	c10|c25|k685	yes
0018I12	c3	yes	ctg10905
0018I16	c17|c51	yes	ctg7541
0018I20	c14|c27|c40	yes	ctg561
0018I24	c6|m11	yes	ctg19680
0018J01	c36	yes	ctg19781
0018J03	c41	yes	ctg6803
0018J04	k157|k573
0018J16	c31|c36|k103|k236|k363|k567	yes	ctg11777
0018J19	b1|k157|k573	yes	ctg17227
0018J21	c39	yes	ctg11554
0018J24	c19|c35	yes	ctg9765
0018K04	c10|c28	yes	ctg19399
0018K07	c34	yes	ctg16232
0018K08	k582	yes	ctg11129
0018K09	c13|k628	yes
0018K16	c3
0018K17	c68	yes
0018K21	c20|c35	yes	ctg1003
0018K22	k514	yes	ctg6460
0018K24	c41	yes	ctg6875
0018L04	c14	yes	ctg638
0018L08	c15	yes	ctg218
0018L17	c53	yes	ctg2364
0018L19	k180|k573	yes	ctg3975	yes	yes	HV4	6HS
0018L21	c3|c5	yes	ctg9492
0018L24	c14	yes	ctg531
0018M02	c35	yes	ctg8285
0018M07	c25|c53|k744|m6	yes	ctg15324
0018M09	k207|k686|m13	yes	ctg4892
0018M11	k686|m13	yes	ctg4892	yes	yes	HV4	5HL
0018M13	w25	yes
0018M14	c69|k352|k661	yes	ctg4892
0018M18	c36	yes	ctg13124
0018M20	c13	yes	ctg13810
0018M22	w15	yes
0018M24	c41|k507|k686|k733|k795|k837	yes	ctg3330
0018N03	c39	yes	ctg11746
0018N06	k546
0018N08	c65	yes	ctg8614
0018N15	c14	yes	ctg488
0018N19	c13	yes	ctg14073
0018N20	c66|k507|k736|k743|m5	yes
0018N21	c17|c32|c42	yes	ctg7547
0018O04	c43	yes	ctg15136
0018O05	k630|k643	yes
0018O09	c50	yes	ctg17604
0018O11	c10|c17|c23|c31|k628|k75|k852	yes	ctg17741
0018O14	k196|k199|k573	yes
0018O20	c49	yes
0018P07	c58	yes	ctg5056
0018P09	c39	yes	ctg11564
0018P11	c47	yes
0018P15	k58|k599|k728|k748|m10	yes
0019A06	c38|c4	yes	ctg10416
0019A12	w25	yes	ctg15917
0019A16	c36|c65	yes	ctg19614
0019A20	c51|h0	yes	ctg8536
0019A21	c3	yes	ctg6435
0019B10	c18	yes	ctg19306
0019B17	c42|c62	yes	ctg5167	yes	yes	HV4	ND
0019B19	c51|h0	yes	ctg8536
0019C03	c35|k759
0019C12	c34|c35|c37|k759
0019C14	k738|m2	yes	ctg7233
0019D15	c9|k163|k513|k525	yes	ctg16725	yes	yes	HV9	5HS
0019D17	k546|k623	yes	ctg3014
0019D22	c25	yes	ctg2611
0019E06	c25	yes	ctg2614
0019E15	c62	yes	ctg5255
0019E17	k737|m1	yes	ctg18051
0019E21	c34|k661|k759	yes
0019E24	w3	yes	ctg1961
0019F06	c54	yes	ctg12346
0019F11	k661	yes	ctg19422
0019F13	c23	yes	ctg1914	yes	yes	HV4	1H
0019F20	c19|c37|c55|k737|m1	yes	ctg9840	yes	yes	HV4	6HL	IPK_FLI_ES
0019G01	c34	yes
0019G03	c3	yes
0019G06	c14
0019G12	c23|c3	yes	ctg6189
0019H01	c14	yes	ctg549
0019H05	c42	yes	ctg1486
0019H12	c56	yes	ctg14600
0019H18	c31|c8	yes	ctg17946
0019H19	c30	yes	ctg19659	yes	yes	HV9	1H
0019H23	c30	yes	ctg17411	yes	yes	HV9	1H
0019I04	c62	yes	ctg5257
0019I16	c3	yes	ctg6437
0019I22	c19|c27|k133|k230|k630	yes	ctg9850	yes	yes	HV9	7HS
0019I23	c30|c62	yes	ctg5169
0019J04	c31
0019J05	c39	yes	ctg11655
0019J10	c21|k298|k546|k623	yes	ctg3016	yes	yes	HV9	2HL	IPK_FLI_ES
0019J14	c27	yes	ctg2933	yes	yes	HV9	4HL
0019J16	c64	yes	ctg3864
0019J20	c10	yes	ctg3460
0019J22	c17|c24
0019J23	c11|c12	yes	ctg7055
0019K05	c34|k759
0019K06	c14
0019K09	c17	yes	ctg7285	yes	yes	HV4	7HL
0019K14	k685	yes
0019K22	k441	yes	ctg5638
0019K24	k739|m3	yes
0019L01	c51	yes
0019L08	c2|c25|c31|c43|c57	yes	ctg17849	yes	yes	HV9	3HS
0019L11	c4	yes	ctg2228
0019L18	c43|c61
0019L21	c46
0019M03	k144|k573	yes	ctg5631
0019M07	c41	yes	ctg5394
0019M08	c40	yes	ctg19686
0019M09	c42	yes	ctg1629
0019M22	k195|k196|k573	yes
0019N02	c31|c64
0019N06	c35|k57|k611|k617	yes	ctg1870
0019N10	c53	yes	ctg2389
0019N11	c69	yes	ctg12592
0019N12	c32	yes	ctg14823
0019N16	c16	yes
0019N17	c41	yes	ctg6930	yes	yes	HV4	6HS
0019O07	c69	yes	ctg12637
0019O12	c10|c21|c24|c25|c61	yes	ctg19678
0019O14	c31	yes	ctg17899
0019O21	i2	yes	ctg15772
0019P01	c46	yes	ctg8845
0019P17	c1|c21|c3|c54|k763|k780	yes	ctg6338
0019P24	c15|c2|c48|k764	yes	ctg5795
0020A07	b1
0020A18	c14	yes	ctg475
0020A23	c12|c66	yes	ctg967
0020A24	c26|c47	yes	ctg1540
0020B01	w4	yes	ctg11215
0020B14	b1	yes
0020B18	c55|k744|m6	yes	ctg8107
0020B23	c18	yes	ctg10978
0020C06	c21	yes	ctg4527
0020C18	c27|c56|c62|k513	yes						IPK_FLI_ES
0020D02	c3	yes	ctg6522
0020D07	c13	yes	ctg14030	yes	yes	HV4	4HS
0020D08	c56|k546	yes	ctg19586
0020D12	c5	yes	ctg9433
0020D16	c25|c31|c43|c57
0020D18	c4	yes	ctg2062
0020D22	c11	yes	ctg10519	yes	yes	HV4	5HL
0020E04	k737|m1	yes	ctg19676
0020E08	c31|c66|c8|k741|m4|m8	yes	ctg518
0020E11	k628|k633	yes	ctg9215
0020E12	k430|k538	yes	ctg4395
0020E13	c42|c43	yes	ctg1478	yes	yes	HV4	3HS
0020E16	c28|k546	yes	ctg16934	yes	yes	HV9	2HL
0020F04	c22|c28|c42	yes	ctg16882	yes	yes	HV9	1H
0020F16	c13	yes	ctg13907	yes	yes	HV4	5HS
0020F18	c15	yes	ctg236
0020F23	c11	yes	ctg3423
0020F24	k333	yes	ctg1085
0020G04	c54	yes	ctg12272
0020G06	c9	yes	ctg16816	yes	yes	HV4	2HL
0020G07	c53
0020G09	c16|c22
0020G10	c54
0020G12	c12|c18|c21	yes	ctg4472
0020H02	c14
0020H04	c14
0020H10	c30
0020H11	c36	yes	ctg12745	yes	yes	HV4	2HL
0020H18	c68	yes	ctg1130
0020I08	c41	yes	ctg19718
0020I10	c13	yes	ctg19681
0020I11	c14	yes
0020I24	c23|c41	yes	ctg6853	yes	yes	HV9	1H
0020J02	c69	yes	ctg12637	yes	yes	HV4	4HL
0020J06	c39|c67	yes	ctg19616
0020J07	c65|w10	yes	ctg16027
0020J20	c19|k149|k573	yes	ctg9698	yes	yes	HV9	7HS
0020K06	c35	yes	ctg8339
0020K10	c17	yes	ctg7917
0020K13	c11	yes
0020K17	c53	yes	ctg2453
0020K21	c33	yes	ctg14208
0020K23	k180|k573	yes	ctg3973
0020K24	c4	yes	ctg2144
0020L01	k661|k851	yes
0020L04	c17	yes	ctg7393
0020L05	c31	yes	ctg17882
0020L15	c34|c37|k759
0020L17	c11|c37|c4|c48							IPK_FLI_ES
0020M08	c17	yes	ctg7265
0020M15	c57	yes	ctg5399
0020M17	c54
0020M21	k605	yes
0020N09	c51	yes	ctg8701	yes	yes	HV4	4HL
0020N13	c35|c4
0020N22	c4	yes	ctg2018
0020O02	c19	yes	ctg9643
0020O07	b2	yes	ctg5564
0020O08	c36	yes	ctg13114
0020O14	c65|k134|k255|k271|k811|k848|k854	yes	ctg434	yes	yes	HV4	7HS	IPK_FLI_ES
0020P02	c40	yes	ctg3678
0020P03	c3	yes	ctg6210
0020P19	c13|c50	yes	ctg13815
0021A07	c54|m11|m12	yes
0021A17	c14	yes	ctg604
0021A20	c14|c38	yes	ctg709
0021A23	c35|k103|k236|k363|k567	yes	ctg11773					IPK_FLI_ES
0021B01	c55	yes	ctg7994
0021B04	c65	yes	ctg16120	yes	yes	HV4	7HS
0021B05	c11|c22|k884	yes	ctg6101
0021B13	c34	yes	ctg16318	yes	yes	HV4	5HL
0021B21	c34|c35|k759
0021B22	c67	yes	ctg18654
0021B23	k739|m3	yes
0021C06	w11	yes	ctg10903
0021C07	c30	yes	ctg12977
0021C10	k584
0021C14	c27	yes	ctg2961
0021C18	c39|k737|m1	yes	ctg18065
0021C20	c36	yes	ctg2360	yes	yes	HV4	3HL
0021C24	c29	yes	ctg18322	yes	yes	HV9	6HS
0021D01	c21|c57|c61	yes	ctg3563	yes	yes	HV4	2HL
0021D11	c34	yes	ctg16318
0021D12	c24|c39	yes	ctg11633
0021D21	k482	yes
0021E08	c40	yes
0021E10	c13|c42	yes
0021E19	c35|k57|k611|k615	yes	ctg1870
0021E24	c21|c57|c61
0021F02	c16|c54	yes	ctg12386
0021F04	c35|c37|k759
0021F06	c4	yes
0021F09	c4	yes	ctg2139	yes	yes	HV4	1H
0021F10	c32|c39|c43	yes	ctg14832
0021F21	c32	yes	ctg14816
0021F24	c17	yes	ctg7368
0021G06	c19|c35	yes	ctg6167
0021G07	c39|c65
0021G15	c36|c48	yes
0021G23	c62	yes
0021H02	c55	yes	ctg8076	yes	yes	HV4	1H
0021H03	c54	yes	ctg12380
0021H04	c9	yes	ctg19681
0021H07	w9	yes	ctg14414
0021H16	c39	yes
0021I03	c62	yes	ctg5309
0021I04	c3	yes	ctg6289
0021I05	c18	yes	ctg11035	yes	yes	HV4	2HS
0021I06	c56	yes	ctg14726
0021I09	c36	yes	ctg12981
0021I11	c27	yes	ctg2935
0021I19	c17|c3	yes	ctg6236
0021I20	c21	yes	ctg4465
0021J02	c25|k817	yes	ctg2666					IPK_FLI_ES
0021J14	c31|c39	yes	ctg7076
0021J24	c16|h0	yes	ctg13227
0021K01	k578	yes
0021K04	k546	yes
0021K05	c42	yes	ctg1621	yes	yes	HV4	2HS
0021K18	c37	yes	ctg19870
0021K22	c34|c35|k759
0021K24	c3
0021L04	m13	yes	ctg4791
0021L11	c49	yes
0021L14	k583	yes
0021L20	c33	yes
0021M07	c41|c67	yes	ctg19714
0021M10	c28	yes	ctg19681
0021M13	b1
0021M23	k759	yes
0021N02	c40|c53	yes
0021N10	c17	yes	ctg7308
0021N17	c37	yes
0021N21	c55	yes	ctg8014
0021N22	b1	yes
0021N23	c34|c37|k759
0021O05	c33	yes	ctg14214	yes	yes	HV4	6HL
0021O06	c34|c35|c37|k759
0021O20	c39	yes	ctg600
0021P03	c62	yes	ctg5209
0021P09	k101|k525|k855|k94	yes	ctg4779
0021P12	b2	yes	ctg5564
0021P14	c17	yes	ctg7826
0021P16	c17|c22|c28|c5|k686|w23
0022A07	c2|c20|c9|k764	yes
0022A13	c27|c35|k104|k116|k133|k230|k630|k750|k841	yes	ctg8211
0022A14	c34|c37|k661|k759
0022A15	c3	yes
0022A18	c12|c53	yes	ctg2477
0022B03	k581|k582	yes
0022B15	c42	yes
0022B17	c36	yes	ctg7380
0022B18	c32|c40	yes
0022B23	c10|c36	yes	ctg12849
0022C01	c35|k759
0022C03	c14|c21|k514	yes	ctg4517
0022C07	c25|c66|k744|m6	yes
0022C13	c38|k45|k46|k47|k48|k546|k600|k601|k611|k623	yes	ctg3015					IPK_FLI_ES
0022D03	c62
0022D07	w6	yes
0022D09	c2	yes	ctg19681	yes	yes	HV4	5HS
0022D10	c16|c17|c40	yes	ctg3506
0022D12	c3|c5	yes
0022D16	c14	yes	ctg11372
0022D17	c36	yes
0022E02	c56	yes	ctg14614
0022E04	c4	yes	ctg2049
0022E16	c53
0022F04	c14	yes
0022F08	c21|c24|c25|c61	yes
0022F10	c34|k759
0022F12	k582	yes
0022F15	c53
0022F17	c9|k780|k795	yes	ctg19723
0022F18	c20|c38|c40|c58
0022F23	c3	yes	ctg6516
0022F24	c10|c28
0022G01	c42	yes	ctg1433	yes	yes	HV4	7HL
0022G02	c40|c65	yes	ctg19681
0022G16	c37	yes	ctg9857
0022G24	c21	yes	ctg1400
0022H03	c42
0022H04	c40	yes	ctg3657
0022H11	m13	yes
0022H15	c16	yes
0022H23	k514	yes	ctg16362
0022I05	c27	yes	ctg2968	yes	yes	HV9	3HL
0022I06	k780	yes
0022I10	c3	yes	ctg6582
0022I15	c62	yes	ctg5233
0022I16	c3
0022I18	c20	yes
0022I20	k262|k751	yes
0022I24	c9	yes	ctg19681
0022J01	c13	yes	ctg14094
0022J04	h0|h18
0022J09	c14|c28|k780	yes	ctg17029	yes	yes	HV9	6HS	IPK_FLI_ES
0022J13	c31	yes	ctg589
0022J15	c23|c47	yes	ctg12075
0022K03	c36	yes	ctg12730
0022K05	c36	yes	ctg12786
0022K11	c14	yes	ctg6838
0022K13	c34|c37|k661|k759
0022K15	c25	yes
0022K16	c46|w11	yes
0022K22	c51	yes	ctg8552
0022K23	c52	yes	ctg15618
0022L01	c34|c37|k661|k759
0022L04	k845	yes	ctg6158
0022L09	c62
0022L15	c3
0022L16	c34|c35|c37|k759
0022M10	c33	yes	ctg14156	yes	yes	HV4	ND
0022M15	c3|k514	yes	ctg6492
0022M16	c10|c22	yes	ctg6040
0022M18	c4|c51	yes	ctg8525
0022M19	c0|c10|c20|c22|c3|c9|k320|k494|k686
0022M20	c0|c10|k494	yes
0022N05	k611	yes	ctg18769
0022N14	c44|c69
0022N22	c61|k891	yes	ctg7197
0022O03	c50
0022O04	c31	yes	ctg17767
0022O05	c17
0022O09	c41	yes	ctg6776
0022O10	c51	yes	ctg8620
0022O13	c14|c42|k578|k748|m10	yes	ctg481
0022O17	k795	yes	ctg18808
0022O21	c24
0022O22	c14|c56	yes	ctg19524
0022O23	c36	yes	ctg12974
0022P02	c27|c60	yes	ctg2854
0022P07	c47	yes	ctg12037
0022P11	c17	yes	ctg7256
0022P12	c25	yes	ctg2725
0022P16	c55	yes	ctg8073
0022P17	c53	yes	ctg2438
0022P18	c38	yes	ctg10297
0022P20	k759
0023A02	k546	yes	ctg15468
0023A04	c60	yes	ctg18076	yes	yes	HV4	6HL
0023A07	w9	yes	ctg14474
0023A11	c14	yes	ctg5154
0023B12	c17
0023B13	c34|k759
0023B14	c35|c43|c54|k513	yes	ctg8223
0023B19	c27|k852	yes	ctg2941	yes	yes	HV9	7HS
0023C02	c56	yes	ctg14653
0023C11	c36|c5|k337|k686|w23	yes	ctg13181					IPK_FLI_ES
0023C12	c57	yes	ctg5498
0023C18	c61	yes	ctg3284
0023C24	c56	yes	ctg14673
0023D08	c15|c36	yes	ctg9530
0023D14	c43	yes	ctg15171	yes	yes	HV4	5HL
0023D16	k513
0023E01	m13	yes
0023E04	c40	yes	ctg3739
0023E12	c23	yes
0023E13	c38	yes	ctg4452
0023E18	c38	yes	ctg6079
0023F04	c54	yes	ctg12335
0023F12	c22|c64	yes	ctg19766
0023F15	k513	yes
0023F24	c42	yes	ctg1546
0023G03	b1	yes	ctg13488
0023G14	c34|k58|k599
0023G23	k604	yes	ctg15738
0023G24	k759	yes
0023H01	c13	yes	ctg13781
0023H12	c54	yes	ctg12361
0023H16	c54	yes	ctg12376
0023I03	b1	yes	ctg13488	yes	yes	HV4	7HL
0023I12	c9	yes	ctg16835
0023I13	c13	yes	ctg14026
0023I23	c17	yes	ctg7500
0023J02	c34|k759
0023J06	c55	yes	ctg8057
0023J20	c17|c35|c43	yes	ctg15132
0023K02	k759
0023K12	c65	yes	ctg11596
0023K14	c58	yes	ctg4996
0023K17	c34|c35|k759
0023L03	c38	yes	ctg15998
0023L13	c40|c53	yes	ctg2378
0023L15	c48	yes
0023L17	c17	yes	ctg3944
0023L22	c18	yes	ctg1585	yes	yes	HV4	5HS
0023L23	c41	yes	ctg4801	yes	yes	HV4	1H
0023M10	c14	yes
0023M13	c39	yes	ctg11637
0023M15	k58|k599	yes	ctg6160
0023M23	c61	yes	ctg7286
0023N19	c36|c54	yes	ctg12277
0023N21	c42	yes
0023O02	c34|c35|c37|k759
0023O07	c49|k514	yes	ctg16357					IPK_FLI_ES
0023O11	c54	yes
0023O14	c48	yes	ctg12128
0023O16	c16|c34|c35|c37|k759
0023O22	c40	yes	ctg3593
0023O24	c40	yes	ctg7327
0023P05	k581	yes
0023P06	c57	yes	ctg18992
0023P10	c17	yes	ctg19870
0023P15	c25|c41|c47	yes	ctg6845	yes	yes	HV9	1H
0024A02	c16|b2	yes	ctg7211	yes	yes	HV4	5HL
0024A03	c11|c18|k630|k77|k78|k79|k97	yes	ctg5838					IPK_FLI_ES
0024A05	c5	yes
0024A08	c9	yes	ctg16786
0024A09	c63	yes	ctg7375
0024A16	c57	yes	ctg8314
0024A17	c68	yes	ctg19571
0024A20	k172|k243|k345|k368|k573|k741|k795|m4|m8	yes	ctg18830
0024A23	c41	yes	ctg6880
0024B01	c17	yes	ctg18664
0024B11	c17|c19|c41	yes	ctg6921	yes	yes	HV4	5HS
0024B14	c16|c62	yes	ctg9230
0024B15	c19|c28	yes	ctg19565
0024B19	k296	yes	ctg14479
0024B20	c46
0024B21	c3	yes
0024C07	c65	yes	ctg2380
0024D04	c61	yes	ctg5420
0024D06	c3|k581
0024D07	c62	yes	ctg8520
0024D10	c42|c53	yes	ctg2433
0024D12	c25|c27|c47|c69	yes	ctg12581
0024D16	k750	yes
0024D17	c25	yes	ctg2666
0024E04	c18|c32|c42	yes	ctg7
0024E08	c12	yes	ctg7062	yes	yes	HV4	6HL
0024E23	c23	yes	ctg19454	yes	yes	HV9	3HL
0024F06	k661|k759
0024F10	c3	yes
0024F17	c42	yes	ctg1417
[truncated: 81,833 more rows]
