# Supplementary material for: Sequencing of 15 622 gene‐bearing BACs clarifies the gene‐dense regions of the barley genome
Source: Plant J. 2015 Sep 21;84(1):216–27. doi: 10.1111/tpj.12959 (PMC5014227; doi:10.1111/tpj.12959)
Supplement: Supplementary file 11 — Data S2. Recombination frequency and gene density data corresponding to Figure 2. [file TPJ-84-216-s011.xlsx]

## Sheet: Sheet 1
Data S2. Recombination frequency and gene density data corresponding to Figure 2. For each window, information of physical positions (Archived Golden Path coordinates in IBSC (2012)) and cM positions from different genetic maps is also added to facilitate the use of the data. (*) cM position base on the latest consensus genetic map published in Muñoz-Amatriaín et al. (2014).
Chromosome	Window start position (bp) (IBSC 2012)	Window stop position (bp) (IBSC 2012)	Lowest cM position (IBSC 2012)	Highest cM position (IBSC 2012)	Lowest cM position (Consensus 2014)*	Highest cM position (Consensus 2014)*	Recombination frequency	Unique HC genes in window	# BACs in window	Gene density
1H	1	40000000	0	40.9	1.3	42.17	1.0225	437	173	2.526
1H	2500001	42500000	5	42.1	4.98	43.62	0.9275	418	160	2.6125
1H	5000001	45000000	8.3	42.3	9.34	43.62	0.85	335	142	2.3592
1H	7500001	47500000	11.8	43.1	11.7	47.92	0.7825	337	152	2.2171
1H	10000001	50000000	13.4	43.6	15.9	47.92	0.755	324	149	2.1745
1H	12500001	52500000	18.5	43.6	20.31	47.92	0.6275	293	134	2.1866
1H	15000001	55000000	27.1	44.6	26.05	47.92	0.4375	271	130	2.0846
1H	17500001	57500000	27.3	45.1	26.05	47.92	0.445	260	130	2
1H	20000001	60000000	28.4	45.8	28.45	47.92	0.435	233	124	1.879
1H	22500001	62500000	28.9	46.6	36.02	47.92	0.4425	227	115	1.9739
1H	25000001	65000000	30.7	46.6	36.02	49.1	0.3975	195	120	1.625
1H	27500001	67500000	32.6	46.8	36.02	49.1	0.355	190	117	1.6239
1H	30000001	70000000	37	46.8	36.02	49.1	0.245	193	117	1.6496
1H	32500001	72500000	37.5	46.8	36.71	49.1	0.2325	187	115	1.6261
1H	35000001	75000000	38	47.1	36.71	49.1	0.2275	194	115	1.687
1H	37500001	77500000	39.7	47.2	39.74	49.1	0.1875	186	114	1.6316
1H	40000001	80000000	41.6	47.2	43.41	49.1	0.14	148	103	1.4369
1H	42500001	82500000	42.3	47.2	43.81	49.1	0.1225	138	97	1.4227
1H	45000001	85000000	42.8	47.3	43.81	49.1	0.1125	147	105	1.4
1H	47500001	87500000	43.4	47.5	47.92	49.1	0.1025	127	88	1.4432
1H	50000001	90000000	44.1	47.5	47.92	49.1	0.085	124	85	1.4588
1H	52500001	92500000	44.1	47.5	47.92	49.1	0.085	136	94	1.4468
1H	55000001	95000000	44.9	47.5	47.92	49.8	0.065	150	91	1.6484
1H	57500001	97500000	45.3	47.7	47.92	49.8	0.06	143	84	1.7024
1H	60000001	100000000	45.9	47.7	47.92	49.8	0.045	143	87	1.6437
1H	62500001	102500000	46.6	47.7	47.92	49.8	0.0275	140	85	1.6471
1H	65000001	105000000	46.7	47.7	49.1	49.8	0.025	133	78	1.7051
1H	67500001	107500000	46.8	47.7	49.1	49.8	0.0225	130	75	1.7333
1H	70000001	110000000	46.8	47.7	49.8	49.8	0.0225	127	75	1.6933
1H	72500001	112500000	46.8	47.7	49.8	49.8	0.0225	119	71	1.6761
1H	75000001	115000000	47.2	47.7	49.8	50	0.0125	125	78	1.6026
1H	77500001	117500000	47.2	47.7	49.8	50	0.0125	113	73	1.5479
1H	80000001	120000000	47.2	47.7	49.8	50	0.0125	128	86	1.4884
1H	82500001	122500000	47.2	47.7	49.8	50	0.0125	133	91	1.4615
1H	85000001	125000000	47.3	47.9	49.8	50	0.015	139	87	1.5977
1H	87500001	127500000	47.5	48	49.8	50	0.0125	133	89	1.4944
1H	90000001	130000000	47.5	48	49.8	50	0.0125	124	92	1.3478
1H	92500001	132500000	47.5	48.1	49.8	50	0.015	113	86	1.314
1H	95000001	135000000	47.6	48.1	49.8	50	0.0125	101	85	1.1882
1H	97500001	137500000	47.7	48.1	49.8	50	0.01	101	85	1.1882
1H	100000001	140000000	47.7	48.1	49.8	50	0.01	108	84	1.2857
1H	102500001	142500000	47.7	48.1	49.8	50	0.01	104	87	1.1954
1H	105000001	145000000	47.7	48.1	49.8	50	0.01	103	90	1.1444
1H	107500001	147500000	47.7	48.1	49.8	50	0.01	112	97	1.1546
1H	110000001	150000000	47.7	48.1	49.8	50	0.01	112	95	1.1789
1H	112500001	152500000	47.7	48.1	49.8	50	0.01	124	108	1.1481
1H	115000001	155000000	47.7	48.1	49.8	50	0.01	110	99	1.1111
1H	117500001	157500000	47.7	48.1	49.8	50	0.01	116	101	1.1485
1H	120000001	160000000	47.7	48.1	49.8	50	0.01	109	91	1.1978
1H	122500001	162500000	47.9	48.1	49.8	50	0.005	105	88	1.1932
1H	125000001	165000000	48	48.1	49.8	50	0.0025	94	91	1.033
1H	127500001	167500000	48	48.1	49.8	50	0.0025	95	91	1.044
1H	130000001	170000000	48.1	48.2	49.8	50	0.0025	96	89	1.0787
1H	132500001	172500000	48.1	48.2	49.8	50	0.0025	95	86	1.1047
1H	135000001	175000000	48.1	48.2	49.8	50	0.0025	96	88	1.0909
1H	137500001	177500000	48.1	48.2	49.8	50	0.0025	98	91	1.0769
1H	140000001	180000000	48.1	48.2	48.8	50	0.0025	97	96	1.0104
1H	142500001	182500000	48.1	48.2	48.8	50	0.0025	96	93	1.0323
1H	145000001	185000000	48.1	48.2	48.8	50	0.0025	100	97	1.0309
1H	147500001	187500000	48.1	48.3	48.8	50	0.005	98	101	0.9703
1H	150000001	190000000	48.1	48.4	48.8	50	0.0075	95	97	0.9794
1H	152500001	192500000	48.1	48.4	48.8	50	0.0075	85	88	0.9659
1H	155000001	195000000	48.1	48.4	48.8	50	0.0075	83	84	0.9881
1H	157500001	197500000	48.1	48.4	48.8	50	0.0075	99	88	1.125
1H	160000001	200000000	48.1	48.4	48.8	50	0.0075	97	92	1.0543
1H	162500001	202500000	48.1	48.4	48.8	50	0.0075	102	97	1.0515
1H	165000001	205000000	48.1	48.4	48.8	50	0.0075	101	94	1.0745
1H	167500001	207500000	48.2	48.4	48.8	50	0.005	103	101	1.0198
1H	170000001	210000000	48.2	48.4	48.8	50	0.005	100	96	1.0417
1H	172500001	212500000	48.2	48.4	48.8	50	0.005	104	99	1.0505
1H	175000001	215000000	48.2	48.4	48.8	50	0.005	108	100	1.08
1H	177500001	217500000	48.2	48.4	48.8	50	0.005	107	105	1.019
1H	180000001	220000000	48.2	48.4	50	50	0.005	102	100	1.02
1H	182500001	222500000	48.2	48.4	50	50	0.005	108	103	1.0485
1H	185000001	225000000	48.3	48.4	50	50	0.0025	116	102	1.1373
1H	187500001	227500000	48.4	48.4	50	50	0	120	100	1.2
1H	190000001	230000000	48.4	48.4	50	50	0	120	104	1.1538
1H	192500001	232500000	48.4	48.4	50	50	0	123	106	1.1604
1H	195000001	235000000	48.4	48.4	50	50	0	126	106	1.1887
1H	197500001	237500000	48.4	48.4	50	50	0	105	100	1.05
1H	200000001	240000000	48.4	48.5	50	50	0.0025	104	96	1.0833
1H	202500001	242500000	48.4	48.5	50	50	0.0025	105	95	1.1053
1H	205000001	245000000	48.4	48.5	50	50	0.0025	114	93	1.2258
1H	207500001	247500000	48.4	48.6	50	50	0.005	121	90	1.3444
1H	210000001	250000000	48.4	48.7	50	50	0.0075	137	97	1.4124
1H	212500001	252500000	48.4	48.8	50	50.99	0.01	137	97	1.4124
1H	215000001	255000000	48.4	48.8	50	50.99	0.01	141	91	1.5495
1H	217500001	257500000	48.4	48.8	50	50.99	0.01	139	82	1.6951
1H	220000001	260000000	48.4	48.8	50	50.99	0.01	144	90	1.6
1H	222500001	262500000	48.4	48.8	50	50.99	0.01	144	88	1.6364
1H	225000001	265000000	48.4	49	50	50.99	0.015	141	86	1.6395
1H	227500001	267500000	48.4	49.1	50	50.99	0.0175	146	88	1.6591
1H	230000001	270000000	48.4	49.2	50	50.99	0.02	147	86	1.7093
1H	232500001	272500000	48.4	49.6	50	52.08	0.03	158	94	1.6809
1H	235000001	275000000	48.4	49.8	50	52.08	0.035	173	106	1.6321
1H	237500001	277500000	48.4	50.2	50	52.08	0.045	181	110	1.6455
1H	240000001	280000000	48.5	50.4	50	52.08	0.0475	186	119	1.563
1H	242500001	282500000	48.5	50.4	50	52.08	0.0475	178	113	1.5752
1H	245000001	285000000	48.5	50.9	50	52.08	0.06	191	121	1.5785
1H	247500001	287500000	48.7	51.5	50	52.08	0.07	175	115	1.5217
1H	250000001	290000000	48.8	51.6	50	52.08	0.07	161	115	1.4
1H	252500001	292500000	48.8	51.6	50	52.08	0.07	165	116	1.4224
1H	255000001	295000000	48.8	52.5	50	52.08	0.0925	156	122	1.2787
1H	257500001	297500000	48.8	52.5	50	53.3	0.0925	177	134	1.3209
1H	260000001	300000000	48.8	52.7	50	54.1	0.0975	183	129	1.4186
1H	262500001	302500000	48.9	52.8	50	54.1	0.0975	171	128	1.3359
1H	265000001	305000000	49.1	53.3	50.5	54.1	0.105	166	128	1.2969
1H	267500001	307500000	49.1	54.1	50.5	54.5	0.125	159	124	1.2823
1H	270000001	310000000	49.3	54.2	50.86	59.01	0.1225	175	135	1.2963
1H	272500001	312500000	49.7	55	50.86	59.01	0.1325	160	125	1.28
1H	275000001	315000000	49.8	55.5	50.86	59.01	0.1425	148	118	1.2542
1H	277500001	317500000	50.4	55.5	50.86	59.01	0.1275	138	112	1.2321
1H	280000001	320000000	50.6	55.7	51.06	59.01	0.1275	141	113	1.2478
1H	282500001	322500000	50.6	56.6	51.06	59.01	0.15	159	122	1.3033
1H	285000001	325000000	51.2	57.3	51.86	59.01	0.1525	134	114	1.1754
1H	287500001	327500000	51.5	57.3	52.08	59.01	0.145	135	111	1.2162
1H	290000001	330000000	51.6	57.3	52.08	59.07	0.1425	149	123	1.2114
1H	292500001	332500000	52.1	57.3	52.08	59.07	0.13	146	122	1.1967
1H	295000001	335000000	52.5	58.4	52.08	59.07	0.1475	159	123	1.2927
1H	297500001	337500000	52.7	58.4	52.08	59.07	0.1425	138	110	1.2545
1H	300000001	340000000	52.7	58.4	52.08	59.07	0.1425	147	120	1.225
1H	302500001	342500000	52.8	59.2	52.08	61.22	0.16	154	122	1.2623
1H	305000001	345000000	53.5	59.4	52.08	61.22	0.1475	151	118	1.2797
1H	307500001	347500000	54.2	59.6	52.08	62.83	0.135	167	126	1.3254
1H	310000001	350000000	54.9	60.3	56.91	66.23	0.135	149	117	1.2735
1H	312500001	352500000	55.4	60.8	56.91	66.23	0.135	175	130	1.3462
1H	315000001	355000000	55.7	61	57.87	66.23	0.1325	183	132	1.3864
1H	317500001	357500000	55.7	61.2	57.87	66.23	0.1375	193	136	1.4191
1H	320000001	360000000	56.2	61.5	57.87	66.23	0.1325	194	128	1.5156
1H	322500001	362500000	56.9	62	57.87	66.23	0.1275	195	135	1.4444
1H	325000001	365000000	57.3	64.4	57.87	66.23	0.1775	194	136	1.4265
1H	327500001	367500000	57.3	66	57.87	69.88	0.2175	201	142	1.4155
1H	330000001	370000000	57.3	66.3	61.22	71.44	0.225	193	131	1.4733
1H	332500001	372500000	57.3	66.3	61.22	71.44	0.225	188	128	1.4688
1H	335000001	375000000	58.4	68	61.22	72.86	0.24	179	126	1.4206
1H	337500001	377500000	58.4	68.9	61.22	72.86	0.2625	182	130	1.4
1H	340000001	380000000	58.9	70.3	61.22	72.86	0.285	178	119	1.4958
1H	342500001	382500000	59.2	70.7	62.26	72.86	0.2875	174	118	1.4746
1H	345000001	385000000	59.4	71	62.26	72.86	0.29	183	120	1.525
1H	347500001	387500000	60.3	72.4	64.23	73.59	0.3025	183	115	1.5913
1H	350000001	390000000	60.8	72.4	64.23	73.59	0.29	192	116	1.6552
1H	352500001	392500000	61	72.8	64.23	74.12	0.295	177	106	1.6698
1H	355000001	395000000	61.2	74	64.93	74.12	0.32	174	103	1.6893
1H	357500001	397500000	61.2	74.6	64.93	74.12	0.335	169	102	1.6569
1H	360000001	400000000	61.5	79.4	64.93	80.24	0.4475	191	111	1.7207
1H	362500001	402500000	64.4	80.2	68.47	83.28	0.395	199	106	1.8774
1H	365000001	405000000	65.7	82.5	68.47	83.44	0.42	223	110	2.0273
1H	367500001	407500000	66.3	85	69.73	83.44	0.4675	220	106	2.0755
1H	370000001	410000000	67.3	86.5	71.44	88.04	0.48	245	110	2.2273
1H	372500001	412500000	67.3	86.5	71.44	89.04	0.48	286	122	2.3443
1H	375000001	415000000	68.7	88	71.44	92.6	0.4825	292	120	2.4333
1H	377500001	417500000	70.3	90.3	71.44	94.48	0.5	336	133	2.5263
1H	380000001	420000000	70.3	92.4	71.44	96.55	0.5525	347	138	2.5145
1H	382500001	422500000	70.9	93.1	71.44	97.15	0.555	371	146	2.5411
1H	385000001	425000000	71.4	94.7	71.44	97.98	0.5825	388	155	2.5032
1H	387500001	427500000	72.4	95.2	71.44	99.15	0.57	370	145	2.5517
1H	390000001	430000000	72.4	98.7	71.44	104.1	0.6575	409	161	2.5404
1H	392500001	432500000	73.5	100.9	78.25	109.53	0.685	437	169	2.5858
1H	395000001	435000000	74.6	101.1	78.25	109.83	0.6625	449	174	2.5805
1H	397500001	437500000	76.8	103.8	78.25	114.98	0.675	492	180	2.7333
1H	400000001	440000000	80.2	106.2	81.65	118.34	0.65	557	194	2.8711
1H	402500001	442500000	82.1	111.3	83.15	118.34	0.73	559	192	2.9115
1H	405000001	445000000	84.5	112.3	85.15	122.29	0.695	598	201	2.9751
1H	407500001	447500000	85.8	117.5	85.15	127.6	0.7925	638	214	2.9813
1H	410000001	450000000	86.5	119.1	87.75	129.42	0.815	651	214	3.0421
1H	412500001	452500000	86.6	119.1	89.34	129.42	0.8125	611	202	3.0248
1H	415000001	455000000	88.2	120.3	89.34	134.98	0.8025	669	224	2.9866
1H	417500001	457500000	91.2	128.1	96.25	142.16	0.9225	669	219	3.0548
1H	420000001	460000000	92.6	130.7	97.15	142.16	0.9525	691	223	3.0987
1H	422500001	462500000	93.4	131.9	97.98	142.94	0.9625	683	220	3.1045
1H	425000001	463864160	95.2	132.5	98.56	142.94	0.9325	690	221	3.1222
2H	1	40000000	0	36.8	0	48.36	0.92	635	212	2.9953
2H	2500001	42500000	2.3	40.1	1.08	52.96	0.945	643	214	3.0047
2H	5000001	45000000	4.3	40.1	5.39	53.26	0.895	585	201	2.9104
2H	7500001	47500000	6.3	40.8	11.86	54.31	0.8625	588	215	2.7349
2H	10000001	50000000	8.9	41	14.77	54.31	0.8025	501	194	2.5825
2H	12500001	52500000	9.2	42	15.77	56.88	0.82	515	202	2.5495
2H	15000001	55000000	10.9	43.8	16.17	56.88	0.8225	477	190	2.5105
2H	17500001	57500000	14.4	45	23.73	58.24	0.765	465	184	2.5272
2H	20000001	60000000	18.9	46.4	30.36	59.32	0.6875	416	177	2.3503
2H	22500001	62500000	18.9	48.5	31.74	64.7	0.74	388	182	2.1319
2H	25000001	65000000	23.2	49.4	35.84	64.7	0.655	342	169	2.0237
2H	27500001	67500000	23.9	49.4	40.17	64.7	0.6375	297	157	1.8917
2H	30000001	70000000	27.7	49.4	42.37	64.7	0.5425	301	164	1.8354
2H	32500001	72500000	28.2	50	44.88	64.7	0.545	294	164	1.7927
2H	35000001	75000000	29.4	50.5	45.76	64.7	0.5275	286	164	1.7439
2H	37500001	77500000	33.5	50.9	47.35	64.7	0.435	287	164	1.75
2H	40000001	80000000	38.8	50.9	51.96	64.7	0.3025	295	163	1.8098
2H	42500001	82500000	40.1	51.5	51.96	64.7	0.285	272	157	1.7325
2H	45000001	85000000	40.1	51.5	51.96	64.7	0.285	257	153	1.6797
2H	47500001	87500000	40.8	51.8	53.26	64.7	0.275	224	131	1.7099
2H	50000001	90000000	41	52.4	55.41	65.4	0.285	217	129	1.6822
2H	52500001	92500000	43.8	52.8	57.91	66.11	0.225	201	123	1.6341
2H	55000001	95000000	45	52.9	57.91	66.11	0.1975	197	122	1.6148
2H	57500001	97500000	45.6	52.9	57.91	66.11	0.1825	177	117	1.5128
2H	60000001	100000000	46.4	52.9	59.91	66.11	0.1625	173	114	1.5175
2H	62500001	102500000	49.4	52.9	61.47	66.13	0.0875	160	107	1.4953
2H	65000001	105000000	49.4	52.9	61.47	66.13	0.0875	152	106	1.434
2H	67500001	107500000	49.4	53.1	61.47	66.13	0.0925	156	112	1.3929
2H	70000001	110000000	49.7	53.4	61.47	66.13	0.0925	145	107	1.3551
2H	72500001	112500000	50.5	53.5	61.47	66.13	0.075	138	104	1.3269
2H	75000001	115000000	50.9	53.6	61.47	66.13	0.0675	135	102	1.3235
2H	77500001	117500000	50.9	53.8	61.47	66.61	0.0725	130	103	1.2621
2H	80000001	120000000	50.9	54	61.47	67.01	0.0775	104	87	1.1954
2H	82500001	122500000	51.5	54.1	65.4	67.01	0.065	101	89	1.1348
2H	85000001	125000000	51.8	54.2	65.4	68.8	0.06	107	89	1.2022
2H	87500001	127500000	52.4	54.2	65.4	68.8	0.045	118	94	1.2553
2H	90000001	130000000	52.8	54.3	65.71	69	0.0375	112	92	1.2174
2H	92500001	132500000	52.9	54.3	66.01	69	0.035	123	90	1.3667
2H	95000001	135000000	52.9	54.3	66.01	69	0.035	124	88	1.4091
2H	97500001	137500000	52.9	54.3	66.01	69	0.035	123	88	1.3977
2H	100000001	140000000	52.9	54.3	66.01	69	0.035	114	85	1.3412
2H	102500001	142500000	52.9	54.3	66.11	69	0.035	108	79	1.3671
2H	105000001	145000000	52.9	54.3	66.11	69	0.035	105	78	1.3462
2H	107500001	147500000	53.3	54.7	66.11	69	0.035	110	84	1.3095
2H	110000001	150000000	53.4	54.7	66.11	69	0.0325	95	75	1.2667
2H	112500001	152500000	53.5	55.3	66.11	69	0.045	99	78	1.2692
2H	115000001	155000000	53.8	55.3	66.11	69	0.0375	110	79	1.3924
2H	117500001	157500000	53.8	55.4	66.11	69	0.04	113	82	1.378
2H	120000001	160000000	54	55.4	66.11	69	0.035	107	83	1.2892
2H	122500001	162500000	54.1	55.4	66.11	69	0.0325	113	82	1.378
2H	125000001	165000000	54.2	55.5	66.11	69	0.0325	116	83	1.3976
2H	127500001	167500000	54.3	55.5	66.11	69	0.03	110	87	1.2644
2H	130000001	170000000	54.3	55.5	66.11	69	0.03	116	92	1.2609
2H	132500001	172500000	54.3	55.5	66.11	69	0.03	91	92	0.9891
2H	135000001	175000000	54.3	55.5	66.11	69	0.03	91	102	0.8922
2H	137500001	177500000	54.3	55.5	66.11	69	0.03	93	103	0.9029
2H	140000001	180000000	54.3	55.5	66.11	69	0.03	101	105	0.9619
2H	142500001	182500000	54.3	55.5	66.11	69	0.03	98	103	0.9515
2H	145000001	185000000	54.7	55.5	67.89	69	0.02	107	110	0.9727
2H	147500001	187500000	54.7	55.5	67.89	69	0.02	102	103	0.9903
2H	150000001	190000000	54.7	55.5	67.89	69	0.02	100	102	0.9804
2H	152500001	192500000	55.3	55.5	67.7	69	0.005	94	98	0.9592
2H	155000001	195000000	55.3	55.5	67.7	69	0.005	84	97	0.866
2H	157500001	197500000	55.4	55.5	67.7	69	0.0025	88	98	0.898
2H	160000001	200000000	55.4	55.5	67.7	69	0.0025	89	100	0.89
2H	162500001	202500000	55.5	55.5	67.7	69	0	84	103	0.8155
2H	165000001	205000000	55.5	55.5	67.7	69	0	77	99	0.7778
2H	167500001	207500000	55.5	55.6	67.7	69	0.0025	70	94	0.7447
2H	170000001	210000000	55.5	55.6	67.7	69	0.0025	64	90	0.7111
2H	172500001	212500000	55.5	55.6	67.7	69	0.0025	66	89	0.7416
2H	175000001	215000000	55.5	55.6	67.7	69	0.0025	69	79	0.8734
2H	177500001	217500000	55.5	55.6	67.7	69	0.0025	65	74	0.8784
2H	180000001	220000000	55.5	55.6	67.7	68.8	0.0025	57	69	0.8261
2H	182500001	222500000	55.5	55.6	67.7	68.8	0.0025	60	74	0.8108
2H	185000001	225000000	55.5	55.6	67.7	68.8	0.0025	52	64	0.8125
2H	187500001	227500000	55.5	55.6	67.7	68.8	0.0025	65	67	0.9701
2H	190000001	230000000	55.5	55.6	67.7	68.8	0.0025	77	69	1.1159
2H	192500001	232500000	55.5	55.6	68.8	69	0.0025	80	72	1.1111
2H	195000001	235000000	55.5	55.6	68.7	69	0.0025	90	75	1.2
2H	197500001	237500000	55.5	55.6	68.7	69	0.0025	89	71	1.2535
2H	200000001	240000000	55.5	55.7	68.7	69	0.005	92	70	1.3143
2H	202500001	242500000	55.5	55.7	68.7	69	0.005	107	76	1.4079
2H	205000001	245000000	55.5	55.7	68.7	69.2	0.005	109	74	1.473
2H	207500001	247500000	55.5	55.7	68.7	69.2	0.005	108	69	1.5652
2H	210000001	250000000	55.5	55.7	68.7	69.2	0.005	113	70	1.6143
2H	212500001	252500000	55.5	55.7	68.7	69.2	0.005	109	67	1.6269
2H	215000001	255000000	55.5	55.7	68.7	69.2	0.005	110	74	1.4865
2H	217500001	257500000	55.5	55.7	68.7	69.2	0.005	109	75	1.4533
2H	220000001	260000000	55.5	55.9	68.7	69.2	0.01	118	83	1.4217
2H	222500001	262500000	55.5	55.9	68.7	69.2	0.01	115	79	1.4557
2H	225000001	265000000	55.5	56	68.7	69.2	0.0125	117	83	1.4096
2H	227500001	267500000	55.5	56	68.7	69.2	0.0125	102	78	1.3077
2H	230000001	270000000	55.5	56	68.7	69.2	0.0125	89	77	1.1558
2H	232500001	272500000	55.5	56	68.7	69.2	0.0125	86	76	1.1316
2H	235000001	275000000	55.5	56	68.7	69.2	0.0125	80	75	1.0667
2H	237500001	277500000	55.5	56	68.8	69.2	0.0125	73	74	0.9865
2H	240000001	280000000	55.5	56	68.8	69.2	0.0125	69	70	0.9857
2H	242500001	282500000	55.5	56	69	69.2	0.0125	54	63	0.8571
2H	245000001	285000000	55.5	56	69	69.2	0.0125	62	74	0.8378
2H	247500001	287500000	55.6	56	69	69.2	0.01	63	80	0.7875
2H	250000001	290000000	55.6	56	69	69.2	0.01	59	79	0.7468
2H	252500001	292500000	55.6	56.3	69	69.2	0.0175	61	80	0.7625
2H	255000001	295000000	55.6	56.3	69	69.2	0.0175	59	77	0.7662
2H	257500001	297500000	55.7	56.4	69	69.2	0.0175	63	82	0.7683
2H	260000001	300000000	55.7	56.4	69	69.2	0.0175	57	75	0.76
2H	262500001	302500000	55.8	56.4	69	69	0.015	64	82	0.7805
2H	265000001	305000000	55.8	56.4	69	69	0.015	69	79	0.8734
2H	267500001	307500000	55.8	56.4	69	69	0.015	78	84	0.9286
2H	270000001	310000000	55.8	56.4	69	69	0.015	79	81	0.9753
2H	272500001	312500000	55.8	56.4	69	69	0.015	78	83	0.9398
2H	275000001	315000000	55.8	56.4	69	69	0.015	75	79	0.9494
2H	277500001	317500000	55.8	56.4	69	69	0.015	85	85	1
2H	280000001	320000000	55.8	56.4	69	69	0.015	85	90	0.9444
2H	282500001	322500000	55.9	56.4	69	69	0.0125	89	88	1.0114
2H	285000001	325000000	56	56.4	69	69	0.01	78	82	0.9512
2H	287500001	327500000	56	56.4	69	69	0.01	83	79	1.0506
2H	290000001	330000000	56.1	56.4	69	69	0.0075	85	79	1.0759
2H	292500001	332500000	56.1	56.4	69	69	0.0075	87	81	1.0741
2H	295000001	335000000	56.2	56.5	69	69	0.0075	93	83	1.1205
2H	297500001	337500000	56.2	56.5	69	69	0.0075	96	79	1.2152
2H	300000001	340000000	56.2	56.5	69	69	0.0075	97	84	1.1548
2H	302500001	342500000	56.2	56.5	69	69	0.0075	92	77	1.1948
2H	305000001	345000000	56.2	56.5	69	69	0.0075	85	74	1.1486
2H	307500001	347500000	56.2	56.5	69	69	0.0075	86	73	1.1781
2H	310000001	350000000	56.2	56.5	69	69	0.0075	88	80	1.1
2H	312500001	352500000	56.2	56.5	69	69	0.0075	85	79	1.0759
2H	315000001	355000000	56.4	56.5	69	69	0.0025	87	86	1.0116
2H	317500001	357500000	56.4	56.5	69	69	0.0025	77	78	0.9872
2H	320000001	360000000	56.4	56.5	69	69	0.0025	83	81	1.0247
2H	322500001	362500000	56.4	56.5	69	69	0.0025	79	81	0.9753
2H	325000001	365000000	56.4	56.5	69	69	0.0025	88	81	1.0864
2H	327500001	367500000	56.4	56.5	69	69	0.0025	86	85	1.0118
2H	330000001	370000000	56.4	56.5	69	69	0.0025	91	87	1.046
2H	332500001	372500000	56.4	56.5	69	69	0.0025	91	88	1.0341
2H	335000001	375000000	56.5	56.5	69	69	0	82	80	1.025
2H	337500001	377500000	56.5	56.9	69	69	0.01	81	85	0.9529
2H	340000001	380000000	56.5	57	69	69	0.0125	93	97	0.9588
2H	342500001	382500000	56.5	57	69	69	0.0125	94	100	0.94
2H	345000001	385000000	56.5	57	69	69	0.0125	101	106	0.9528
2H	347500001	387500000	56.5	57.1	69	69	0.015	97	107	0.9065
2H	350000001	390000000	56.5	57.1	69	69	0.015	96	103	0.932
2H	352500001	392500000	56.5	57.2	69	72.64	0.0175	101	100	1.01
2H	355000001	395000000	56.5	57.2	69	72.64	0.0175	106	102	1.0392
2H	357500001	397500000	56.5	57.3	69	72.64	0.02	109	104	1.0481
2H	360000001	400000000	56.5	57.4	69	72.64	0.0225	116	104	1.1154
2H	362500001	402500000	56.5	57.4	69	72.64	0.0225	117	104	1.125
2H	365000001	405000000	56.5	57.4	69	72.64	0.0225	110	101	1.0891
2H	367500001	407500000	56.5	57.4	69	72.64	0.0225	116	100	1.16
2H	370000001	410000000	56.5	57.4	69	72.64	0.0225	110	100	1.1
2H	372500001	412500000	56.9	57.4	69	72.64	0.0125	113	100	1.13
2H	375000001	415000000	56.9	57.6	69	72.64	0.0175	124	107	1.1589
2H	377500001	417500000	57	57.7	69	72.64	0.0175	121	102	1.1863
2H	380000001	420000000	57	57.9	69	72.64	0.0225	112	88	1.2727
2H	382500001	422500000	57	58	69	72.64	0.025	121	97	1.2474
2H	385000001	425000000	57	58.1	69	72.64	0.0275	124	100	1.24
2H	387500001	427500000	57.1	58.3	69	72.64	0.03	124	97	1.2784
2H	390000001	430000000	57.2	58.4	69	72.64	0.03	127	101	1.2574
2H	392500001	432500000	57.2	58.5	69	69.55	0.0325	124	102	1.2157
2H	395000001	435000000	57.3	58.5	69	69.55	0.03	114	92	1.2391
2H	397500001	437500000	57.3	58.6	69	69.55	0.0325	122	104	1.1731
2H	400000001	440000000	57.4	58.6	69	69.55	0.03	115	101	1.1386
2H	402500001	442500000	57.4	58.6	69	69.55	0.03	111	96	1.1563
2H	405000001	445000000	57.4	58.7	69	69.55	0.0325	117	99	1.1818
2H	407500001	447500000	57.4	58.9	69	69.55	0.0375	108	95	1.1368
2H	410000001	450000000	57.4	58.9	69	70.11	0.0375	125	103	1.2136
2H	412500001	452500000	57.4	59	69	70.11	0.04	128	106	1.2075
2H	415000001	455000000	57.7	59.5	69	70.11	0.045	136	107	1.271
2H	417500001	457500000	57.7	59.5	69	70.11	0.045	149	110	1.3545
2H	420000001	460000000	58	60.2	69	70.11	0.055	158	115	1.3739
2H	422500001	462500000	58.1	60.7	69	71.37	0.065	160	109	1.4679
2H	425000001	465000000	58.3	60.7	69	71.37	0.06	151	102	1.4804
2H	427500001	467500000	58.4	60.9	69	71.37	0.0625	163	108	1.5093
2H	430000001	470000000	58.4	61	69	71.37	0.065	158	103	1.534
2H	432500001	472500000	58.5	62.2	69	71.37	0.0925	165	104	1.5865
2H	435000001	475000000	58.6	62.5	69	72.44	0.0975	169	105	1.6095
2H	437500001	477500000	58.6	63.5	69	74.49	0.1225	166	95	1.7474
2H	440000001	480000000	58.7	64.8	69.55	74.49	0.1525	168	92	1.8261
2H	442500001	482500000	58.7	64.9	69.55	76.3	0.155	177	97	1.8247
2H	445000001	485000000	58.9	65.4	69.55	76.3	0.1625	173	94	1.8404
2H	447500001	487500000	58.9	67.4	69.55	77.34	0.2125	197	102	1.9314
2H	450000001	490000000	58.9	67.5	69.55	77.34	0.215	190	94	2.0213
2H	452500001	492500000	59.2	67.9	69.55	77.68	0.2175	206	97	2.1237
2H	455000001	495000000	59.5	68.4	69.55	77.68	0.2225	197	95	2.0737
2H	457500001	497500000	59.8	70.5	69.88	81.26	0.2675	205	98	2.0918
2H	460000001	500000000	60.4	70.8	69.88	81.26	0.26	199	98	2.0306
2H	462500001	502500000	60.7	70.8	69.88	81.26	0.2525	196	96	2.0417
2H	465000001	505000000	60.8	73.9	69.88	83.49	0.3275	210	101	2.0792
2H	467500001	507500000	61	73.9	72.44	84.74	0.3225	208	99	2.101
2H	470000001	510000000	61	73.9	72.44	84.74	0.3225	212	103	2.0583
2H	472500001	512500000	62.5	74.4	72.44	85.19	0.2975	218	107	2.0374
2H	475000001	515000000	62.8	75.6	74.34	85.19	0.32	221	110	2.0091
2H	477500001	517500000	63.7	76.1	74.34	85.19	0.31	215	109	1.9725
2H	480000001	520000000	64.9	76.1	74.34	88.04	0.28	254	124	2.0484
2H	482500001	522500000	64.9	76.5	74.34	88.14	0.29	256	125	2.048
2H	485000001	525000000	65.4	80.4	74.34	90.99	0.375	273	134	2.0373
2H	487500001	527500000	67.4	80.6	77.34	92.07	0.33	272	135	2.0148
2H	490000001	530000000	67.9	81.5	77.34	93.83	0.34	277	139	1.9928
2H	492500001	532500000	67.9	82.2	77.34	94.23	0.3575	261	134	1.9478
2H	495000001	535000000	68.6	82.5	78.02	94.23	0.3475	260	136	1.9118
2H	497500001	537500000	70.8	86.9	79.75	94.23	0.4025	246	131	1.8779
2H	500000001	540000000	70.8	86.9	79.75	94.23	0.4025	236	122	1.9344
2H	502500001	542500000	70.8	87.6	81.26	94.23	0.42	261	133	1.9624
2H	505000001	545000000	73.7	91	84.49	102.83	0.4325	300	141	2.1277
2H	507500001	547500000	73.9	91	85.09	102.83	0.4275	284	135	2.1037
2H	510000001	550000000	74.3	92.2	85.09	102.83	0.4475	278	132	2.1061
2H	512500001	552500000	74.4	92.2	85.39	103.48	0.445	277	127	2.1811
2H	515000001	555000000	76	92.2	85.39	109.8	0.405	302	138	2.1884
2H	517500001	557500000	76.1	92.7	85.39	109.8	0.415	309	145	2.131
2H	520000001	560000000	76.5	94.4	88.04	109.8	0.4475	279	139	2.0072
2H	522500001	562500000	77.3	94.7	88.04	109.8	0.435	280	141	1.9858
2H	525000001	565000000	80.6	94.9	90.99	109.8	0.3575	268	132	2.0303
2H	527500001	567500000	80.9	96.9	92.07	111.18	0.4	256	124	2.0645
2H	530000001	570000000	81.8	100.5	93.1	114.3	0.4675	303	146	2.0753
2H	532500001	572500000	82.5	104.6	93.83	114.3	0.5525	298	144	2.0694
2H	535000001	575000000	86	107.2	94.21	125.76	0.53	345	159	2.1698
2H	537500001	577500000	87.6	107.2	94.21	125.76	0.49	343	161	2.1304
2H	540000001	580000000	87.6	107.9	94.21	126.63	0.5075	393	183	2.1475
2H	542500001	582500000	88.5	109.2	99.04	126.76	0.5175	386	177	2.1808
2H	545000001	585000000	91	110.9	101.98	136.06	0.4975	393	178	2.2079
2H	547500001	587500000	92.2	113.9	101.98	142.03	0.5425	428	188	2.2766
2H	550000001	590000000	92.2	115.4	101.98	142.03	0.58	497	206	2.4126
2H	552500001	592500000	92.2	119.8	101.98	145.2	0.69	518	214	2.4206
2H	555000001	595000000	92.7	120.7	101.98	145.4	0.7	526	218	2.4128
2H	557500001	597500000	92.8	123.7	102.83	145.4	0.7725	528	212	2.4906
2H	560000001	600000000	94.6	125.2	106.8	149.6	0.765	549	217	2.53
2H	562500001	602500000	94.9	129.3	106.8	154.01	0.86	564	226	2.4956
2H	565000001	605000000	96.9	129.8	110.58	157.42	0.8225	581	230	2.5261
2H	567500001	607500000	99.3	132.6	110.58	158.11	0.8325	647	255	2.5373
2H	570000001	610000000	102	135.6	121.76	161.83	0.84	642	250	2.568
2H	572500001	612500000	107.2	137	121.76	163.46	0.745	668	261	2.5594
2H	575000001	615000000	107.2	140.8	125.08	168.73	0.84	655	255	2.5686
2H	577500001	617500000	107.2	142.1	125.08	171.55	0.8725	670	257	2.607
2H	580000001	620000000	108	145.6	125.76	175.58	0.94	677	252	2.6865
2H	582500001	622500000	110.9	146.5	131.66	177.38	0.89	687	253	2.7154
2H	585000001	625000000	113.9	146.9	137.44	179.41	0.825	667	250	2.668
2H	587500001	627500000	113.9	149.4	137.93	180.61	0.8875	704	255	2.7608
2H	590000001	627950880	118.7	149.4	142.03	180.61	0.7675	657	237	2.7722
3H	1	40000000	0	42.2	3.79	50.66	1.055	542	189	2.8677
3H	2500001	42500000	1.9	44.3	5.91	53.42	1.06	522	186	2.8065
3H	5000001	45000000	3.1	45.2	5.91	54.52	1.0525	495	175	2.8286
3H	7500001	47500000	8.3	46	11.94	55.57	0.9425	478	172	2.7791
3H	10000001	50000000	10.5	46.1	17.54	55.57	0.89	436	156	2.7949
3H	12500001	52500000	15	46.1	24.43	56.79	0.7775	394	144	2.7361
3H	15000001	55000000	17.9	46.2	28.78	56.79	0.7075	354	150	2.36
3H	17500001	57500000	20.8	46.2	28.78	56.79	0.635	336	145	2.3172
3H	20000001	60000000	25.3	46.2	33.48	56.79	0.5225	290	137	2.1168
3H	22500001	62500000	36.7	46.2	38.3	56.79	0.2375	278	133	2.0902
3H	25000001	65000000	36.9	46.2	40.34	56.79	0.2325	251	127	1.9764
3H	27500001	67500000	37.1	46.2	40.34	56.79	0.2275	257	131	1.9618
3H	30000001	70000000	37.8	46.2	44.92	56.79	0.21	226	118	1.9153
3H	32500001	72500000	38	46.2	45.32	56.79	0.205	237	133	1.782
3H	35000001	75000000	38.6	46.2	47.31	56.79	0.19	218	128	1.7031
3H	37500001	77500000	40.7	46.2	49.55	56.79	0.1375	202	118	1.7119
3H	40000001	80000000	43.4	46.3	51.95	56.79	0.0725	185	116	1.5948
3H	42500001	82500000	45.2	46.3	54.52	56.79	0.0275	168	111	1.5135
3H	45000001	85000000	45.2	46.3	55.05	56.79	0.0275	160	112	1.4286
3H	47500001	87500000	46.1	46.5	55.05	56.79	0.01	150	108	1.3889
3H	50000001	90000000	46.1	46.9	55.05	56.79	0.02	158	118	1.339
3H	52500001	92500000	46.2	46.9	55.05	56.67	0.0175	162	119	1.3613
3H	55000001	95000000	46.2	46.9	55.05	56.67	0.0175	154	107	1.4393
3H	57500001	97500000	46.2	46.9	55.05	56.67	0.0175	156	110	1.4182
3H	60000001	100000000	46.2	46.9	55.05	58.01	0.0175	139	99	1.404
3H	62500001	102500000	46.2	47.5	55.05	58.01	0.0325	122	94	1.2979
3H	65000001	105000000	46.2	47.5	55.05	58.31	0.0325	116	91	1.2747
3H	67500001	107500000	46.2	48	55.05	58.31	0.045	107	92	1.163
3H	70000001	110000000	46.2	48	55.05	58.31	0.045	105	93	1.129
3H	72500001	112500000	46.2	48	55.57	58.31	0.045	86	76	1.1316
3H	75000001	115000000	46.2	48.5	55.57	58.31	0.0575	97	85	1.1412
3H	77500001	117500000	46.2	48.6	55.57	58.31	0.06	93	87	1.069
3H	80000001	120000000	46.3	49.3	56.67	58.31	0.075	107	86	1.2442
3H	82500001	122500000	46.3	49.3	56.67	58.31	0.075	101	83	1.2169
3H	85000001	125000000	46.3	49.3	56.67	58.31	0.075	111	83	1.3373
3H	87500001	127500000	46.5	49.3	56.67	58.31	0.07	111	85	1.3059
3H	90000001	130000000	46.9	49.3	57.36	58.31	0.06	113	80	1.4125
3H	92500001	132500000	46.9	49.3	57.36	58.31	0.06	113	79	1.4304
3H	95000001	135000000	46.9	49.3	57.36	58.31	0.06	123	89	1.382
3H	97500001	137500000	46.9	49.3	57.36	58.31	0.06	115	84	1.369
3H	100000001	140000000	47	49.3	57.36	58.31	0.0575	122	90	1.3556
3H	102500001	142500000	47.5	50.5	57.36	58.31	0.075	122	90	1.3556
3H	105000001	145000000	47.8	50.5	57.36	58.31	0.0675	119	89	1.3371
3H	107500001	147500000	48	50.5	57.36	58.31	0.0625	127	85	1.4941
3H	110000001	150000000	48.1	50.5	57.36	58.31	0.06	125	84	1.4881
3H	112500001	152500000	48.1	50.5	57.36	58.31	0.06	137	91	1.5055
3H	115000001	155000000	48.5	50.7	57.36	58.31	0.055	137	87	1.5747
3H	117500001	157500000	49.3	50.8	57.36	58.31	0.0375	134	83	1.6145
3H	120000001	160000000	49.3	50.8	57.36	58.31	0.0375	117	82	1.4268
3H	122500001	162500000	49.3	50.9	57.36	58.31	0.04	117	80	1.4625
3H	125000001	165000000	49.3	51.1	58.31	58.31	0.045	118	86	1.3721
3H	127500001	167500000	49.3	51.1	58.31	58.31	0.045	118	86	1.3721
3H	130000001	170000000	49.3	51.1	58.31	58.31	0.045	114	86	1.3256
3H	132500001	172500000	49.3	51.1	58.31	58.31	0.045	114	91	1.2527
3H	135000001	175000000	49.3	51.2	58.31	58.31	0.0475	100	85	1.1765
3H	137500001	177500000	49.3	51.2	58.31	58.31	0.0475	104	87	1.1954
3H	140000001	180000000	49.9	51.2	58.31	58.31	0.0325	95	84	1.131
3H	142500001	182500000	50.4	51.2	58.31	58.31	0.02	93	86	1.0814
3H	145000001	185000000	50.4	51.2	58.31	58.31	0.02	104	90	1.1556
3H	147500001	187500000	50.4	51.2	58.31	58.31	0.02	89	85	1.0471
3H	150000001	190000000	50.4	51.2	58.31	58.31	0.02	88	82	1.0732
3H	152500001	192500000	50.4	51.2	58.31	58.31	0.02	90	81	1.1111
3H	155000001	195000000	50.8	51.3	58.31	58.31	0.0125	84	77	1.0909
3H	157500001	197500000	50.8	51.4	57.94	58.31	0.015	95	85	1.1176
3H	160000001	200000000	50.9	51.4	57.94	58.31	0.0125	100	84	1.1905
3H	162500001	202500000	51.1	51.4	57.94	58.31	0.0075	101	88	1.1477
3H	165000001	205000000	51.1	51.4	57.94	58.31	0.0075	90	77	1.1688
3H	167500001	207500000	51.1	51.4	57.94	58.31	0.0075	100	78	1.2821
3H	170000001	210000000	51.1	51.4	57.94	58.31	0.0075	99	75	1.32
3H	172500001	212500000	51.2	51.5	57.94	58.31	0.0075	96	72	1.3333
3H	175000001	215000000	51.2	51.5	57.94	58.31	0.0075	95	67	1.4179
3H	177500001	217500000	51.2	51.5	57.94	58.31	0.0075	92	67	1.3731
3H	180000001	220000000	51.2	51.5	57.94	58.31	0.0075	102	74	1.3784
3H	182500001	222500000	51.2	51.5	57.94	58.31	0.0075	103	73	1.411
3H	185000001	225000000	51.2	51.5	57.94	58.31	0.0075	103	78	1.3205
3H	187500001	227500000	51.2	51.6	57.94	58.31	0.01	106	82	1.2927
3H	190000001	230000000	51.2	51.6	57.94	58.31	0.01	113	88	1.2841
3H	192500001	232500000	51.3	51.6	57.94	58.31	0.0075	100	87	1.1494
3H	195000001	235000000	51.3	51.6	57.94	58.31	0.0075	95	86	1.1047
3H	197500001	237500000	51.3	51.6	58.31	58.31	0.0075	89	86	1.0349
3H	200000001	240000000	51.3	51.6	58.31	58.31	0.0075	84	87	0.9655
3H	202500001	242500000	51.3	51.6	58.31	58.31	0.0075	80	82	0.9756
3H	205000001	245000000	51.3	51.6	58.31	58.31	0.0075	82	85	0.9647
3H	207500001	247500000	51.3	51.6	58.31	58.31	0.0075	73	87	0.8391
3H	210000001	250000000	51.4	51.6	58.31	58.31	0.005	76	88	0.8636
3H	212500001	252500000	51.4	51.6	58.31	58.31	0.005	72	86	0.8372
3H	215000001	255000000	51.4	51.6	58.31	58.31	0.005	76	89	0.8539
3H	217500001	257500000	51.4	51.6	58.31	58.31	0.005	77	92	0.837
3H	220000001	260000000	51.4	51.6	58.31	58.31	0.005	65	82	0.7927
3H	222500001	262500000	51.4	51.6	58.31	58.31	0.005	66	82	0.8049
3H	225000001	265000000	51.4	51.6	58.31	58.31	0.005	57	77	0.7403
3H	227500001	267500000	51.5	51.6	58.31	58.31	0.0025	50	72	0.6944
3H	230000001	270000000	51.5	51.6	58.31	58.31	0.0025	46	68	0.6765
3H	232500001	272500000	51.5	51.6	58.31	58.31	0.0025	43	63	0.6825
3H	235000001	275000000	51.5	51.6	58.31	58.31	0.0025	43	64	0.6719
3H	237500001	277500000	51.5	51.6	58.31	58.31	0.0025	47	60	0.7833
3H	240000001	280000000	51.5	51.6	58.31	58.31	0.0025	52	55	0.9455
3H	242500001	282500000	51.5	51.6	58.31	58.31	0.0025	60	63	0.9524
3H	245000001	285000000	51.5	51.6	58.31	63.37	0.0025	63	61	1.0328
3H	247500001	287500000	51.5	51.6	58.31	63.37	0.0025	64	60	1.0667
3H	250000001	290000000	51.5	51.6	58.31	63.37	0.0025	65	61	1.0656
3H	252500001	292500000	51.5	51.6	58.31	63.37	0.0025	67	61	1.0984
3H	255000001	295000000	51.5	51.6	58.31	63.37	0.0025	74	61	1.2131
3H	257500001	297500000	51.5	51.6	58.31	63.37	0.0025	79	66	1.197
3H	260000001	300000000	51.5	51.6	58.31	63.37	0.0025	85	69	1.2319
3H	262500001	302500000	51.5	51.6	58.31	63.37	0.0025	81	68	1.1912
3H	265000001	305000000	51.5	51.6	58.31	63.37	0.0025	94	71	1.3239
3H	267500001	307500000	51.6	51.6	58.31	63.37	0	94	72	1.3056
3H	270000001	310000000	51.6	51.6	58.31	63.37	0	94	74	1.2703
3H	272500001	312500000	51.6	51.6	58.31	63.37	0	97	78	1.2436
3H	275000001	315000000	51.6	51.6	58.31	63.37	0	100	82	1.2195
3H	277500001	317500000	51.6	51.6	58.31	63.37	0	90	77	1.1688
3H	280000001	320000000	51.6	51.6	58.31	63.37	0	91	79	1.1519
3H	282500001	322500000	51.6	51.6	58.31	63.37	0	93	83	1.1205
3H	285000001	325000000	51.6	51.6	58.31	58.31	0	94	84	1.119
3H	287500001	327500000	51.6	51.6	58.31	58.31	0	92	86	1.0698
3H	290000001	330000000	51.6	51.6	58.31	58.31	0	87	87	1
3H	292500001	332500000	51.6	51.6	58.31	58.31	0	100	91	1.0989
3H	295000001	335000000	51.6	51.6	58.31	58.31	0	97	95	1.0211
3H	297500001	337500000	51.6	51.6	58.31	58.31	0	94	92	1.0217
3H	300000001	340000000	51.6	51.6	58.31	58.31	0	96	89	1.0787
3H	302500001	342500000	51.6	51.6	58.31	58.31	0	94	88	1.0682
3H	305000001	345000000	51.6	51.7	58.31	58.31	0.0025	95	89	1.0674
3H	307500001	347500000	51.6	51.7	58.31	58.51	0.0025	110	95	1.1579
3H	310000001	350000000	51.6	51.7	58.31	58.51	0.0025	132	92	1.4348
3H	312500001	352500000	51.6	51.8	58.31	58.51	0.005	133	92	1.4457
3H	315000001	355000000	51.6	52.1	58.31	58.51	0.0125	132	87	1.5172
3H	317500001	357500000	51.6	52.4	58.31	58.51	0.02	136	94	1.4468
3H	320000001	360000000	51.6	52.6	58.31	59.39	0.025	136	95	1.4316
3H	322500001	362500000	51.6	52.8	58.31	59.39	0.03	134	88	1.5227
3H	325000001	365000000	51.6	52.9	58.31	59.56	0.0325	135	95	1.4211
3H	327500001	367500000	51.6	53.3	58.31	59.56	0.0425	143	94	1.5213
3H	330000001	370000000	51.6	53.3	58.31	59.56	0.0425	153	104	1.4712
3H	332500001	372500000	51.6	53.3	58.31	59.56	0.0425	144	101	1.4257
3H	335000001	375000000	51.6	53.3	58.31	59.56	0.0425	141	101	1.396
3H	337500001	377500000	51.6	53.3	58.31	59.56	0.0425	137	95	1.4421
3H	340000001	380000000	51.6	53.3	58.31	59.86	0.0425	150	108	1.3889
3H	342500001	382500000	51.6	53.9	58.31	59.86	0.0575	157	109	1.4404
3H	345000001	385000000	51.7	54.3	58.31	61.82	0.065	160	109	1.4679
3H	347500001	387500000	51.7	54.5	58.88	64.37	0.07	155	108	1.4352
3H	350000001	390000000	51.8	55.2	58.88	64.37	0.085	144	113	1.2743
3H	352500001	392500000	52.1	55.7	58.88	64.37	0.09	142	111	1.2793
3H	355000001	395000000	52.4	55.7	58.88	64.37	0.0825	143	112	1.2768
3H	357500001	397500000	52.6	55.7	58.88	64.37	0.0775	155	114	1.3596
3H	360000001	400000000	52.8	56.2	58.88	64.37	0.085	155	122	1.2705
3H	362500001	402500000	52.9	57.1	59.01	64.37	0.105	148	120	1.2333
3H	365000001	405000000	53.1	57.1	59.01	64.37	0.1	147	115	1.2783
3H	367500001	407500000	53.3	57.5	59.01	65.16	0.105	150	118	1.2712
3H	370000001	410000000	53.3	58.3	59.01	65.16	0.125	139	106	1.3113
3H	372500001	412500000	53.3	59.4	59.01	65.16	0.1525	140	110	1.2727
3H	375000001	415000000	53.3	59.4	59.86	65.44	0.1525	138	103	1.3398
3H	377500001	417500000	53.3	59.6	59.86	65.44	0.1575	152	108	1.4074
3H	380000001	420000000	53.9	59.6	60.84	65.44	0.1425	130	93	1.3978
3H	382500001	422500000	54.2	59.8	60.84	66.84	0.14	152	106	1.434
3H	385000001	425000000	54.4	59.8	61.94	66.84	0.135	133	97	1.3711
3H	387500001	427500000	54.5	61.9	61.94	66.84	0.185	139	101	1.3762
3H	390000001	430000000	55.7	61.9	61.94	66.84	0.155	134	105	1.2762
3H	392500001	432500000	55.7	62.7	61.94	66.84	0.175	134	104	1.2885
3H	395000001	435000000	55.7	62.7	61.94	67.31	0.175	154	115	1.3391
3H	397500001	437500000	55.8	63	62.97	68.09	0.18	148	112	1.3214
3H	400000001	440000000	56.6	64.2	64.07	69.28	0.19	157	106	1.4811
3H	402500001	442500000	57.1	64.9	64.07	69.28	0.195	170	111	1.5315
3H	405000001	445000000	57.2	64.9	64.57	69.28	0.1925	190	122	1.5574
3H	407500001	447500000	58.1	67.9	65.16	72.91	0.245	194	120	1.6167
3H	410000001	450000000	59.1	68	65.16	72.91	0.2225	208	124	1.6774
3H	412500001	452500000	59.4	68.2	65.36	73.21	0.22	216	128	1.6875
3H	415000001	455000000	59.6	68.2	65.36	73.21	0.215	212	127	1.6693
3H	417500001	457500000	59.6	73.1	65.36	73.21	0.3375	223	134	1.6642
3H	420000001	460000000	59.6	73.1	65.36	78.93	0.3375	241	146	1.6507
3H	422500001	462500000	60.8	74.7	65.74	78.93	0.3475	230	138	1.6667
3H	425000001	465000000	60.8	74.8	65.74	78.93	0.35	265	150	1.7667
3H	427500001	467500000	61.9	75.7	66.74	81.11	0.345	264	143	1.8462
3H	430000001	470000000	62.7	76.1	66.84	81.11	0.335	275	149	1.8456
3H	432500001	472500000	62.7	77.6	66.84	82.19	0.3725	299	157	1.9045
3H	435000001	475000000	63	78.3	67.31	85.85	0.3825	298	157	1.8981
3H	437500001	477500000	63.3	83.7	68.09	87.57	0.51	309	158	1.9557
3H	440000001	480000000	64.6	86.3	68.39	89.77	0.5425	320	162	1.9753
3H	442500001	482500000	64.9	88	69.28	90.74	0.5775	331	162	2.0432
3H	445000001	485000000	67.5	89.9	70.5	91.35	0.56	331	154	2.1494
3H	447500001	487500000	67.9	90.4	71.84	94.03	0.5625	336	153	2.1961
3H	450000001	490000000	68.2	90.7	72.91	95.25	0.5625	342	156	2.1923
3H	452500001	492500000	68.2	95.5	72.94	95.25	0.6825	328	149	2.2013
3H	455000001	495000000	70.3	96.5	72.94	99.56	0.655	356	160	2.225
3H	457500001	497500000	73.1	96.5	72.94	99.66	0.585	357	159	2.2453
3H	460000001	500000000	73.2	100.3	72.94	103.86	0.6775	382	165	2.3152
3H	462500001	502500000	74.7	102.1	72.94	103.86	0.685	367	157	2.3376
3H	465000001	505000000	75.7	105	77.13	108.04	0.7325	386	169	2.284
3H	467500001	507500000	76	108.3	81.11	113.39	0.8075	392	173	2.2659
3H	470000001	510000000	76.1	108.9	81.21	113.42	0.82	419	171	2.4503
3H	472500001	512500000	77.7	113.4	82.19	114.64	0.8925	429	178	2.4101
3H	475000001	515000000	83.1	113.4	86.87	114.64	0.7575	408	164	2.4878
3H	477500001	517500000	86.2	117	88.17	119.77	0.77	436	181	2.4088
3H	480000001	520000000	87.4	117.5	89.77	122.12	0.7525	425	177	2.4011
3H	482500001	522500000	88.1	118.6	90.78	122.12	0.7625	438	179	2.4469
3H	485000001	525000000	90	122	92.18	122.12	0.8	433	176	2.4602
3H	487500001	527500000	90.7	122.6	94.03	122.12	0.7975	410	168	2.4405
3H	490000001	530000000	95.5	126.7	97.95	129.62	0.78	446	178	2.5056
3H	492500001	532500000	96.4	128.5	97.95	130.63	0.8025	488	190	2.5684
3H	495000001	535000000	96.5	131.7	98.95	133.73	0.88	512	195	2.6256
3H	497500001	537500000	98.2	133.1	100.56	135.08	0.8725	509	195	2.6103
3H	500000001	540000000	102.1	135.5	103.46	138.32	0.835	478	187	2.5561
3H	502500001	542500000	104.3	137.9	103.46	144.43	0.84	533	207	2.5749
3H	505000001	545000000	105.9	139.6	109.12	145.69	0.8425	528	194	2.7216
3H	507500001	547500000	108.4	141.9	111.27	148.99	0.8375	540	193	2.7979
3H	510000001	550000000	109	144.6	113.07	152.29	0.89	547	202	2.7079
3H	512500001	552500000	114.7	146.1	117.58	153.42	0.785	517	202	2.5594
3H	515000001	555000000	114.7	147.2	117.58	153.42	0.8125	552	213	2.5915
3H	517500001	557500000	117	148.4	122.07	160.76	0.785	550	209	2.6316
3H	520000001	560000000	117.6	155	122.07	164.42	0.935	572	213	2.6854
3H	522500001	562500000	120.1	155	125.23	164.42	0.8725	544	210	2.5905
3H	525000001	564045000	122.6	155	125.23	164.42	0.81	564	224	2.5179
4H	1	40000000	1.1	43.3	1.51	45.78	1.055	417	165	2.5273
4H	2500001	42500000	1.1	43.3	1.51	46.57	1.055	421	169	2.4911
4H	5000001	45000000	2.3	43.5	3.91	46.57	1.03	356	153	2.3268
4H	7500001	47500000	14.5	46.8	16.13	46.87	0.8075	347	159	2.1824
4H	10000001	50000000	18.5	47.3	18.47	49	0.72	347	165	2.103
4H	12500001	52500000	19.9	47.5	25.34	49	0.69	295	153	1.9281
4H	15000001	55000000	22.2	48.7	27.29	51.69	0.6625	292	150	1.9467
4H	17500001	57500000	25.8	49.7	31.14	52.67	0.5975	247	127	1.9449
4H	20000001	60000000	26.4	49.8	31.14	52.97	0.585	275	137	2.0073
4H	22500001	62500000	26.5	49.9	31.14	52.97	0.585	254	133	1.9098
4H	25000001	65000000	34.4	49.9	37.05	52.97	0.3875	259	139	1.8633
4H	27500001	67500000	34.4	49.9	37.05	52.97	0.3875	259	143	1.8112
4H	30000001	70000000	34.7	49.9	38.79	52.97	0.38	213	135	1.5778
4H	32500001	72500000	36.8	49.9	40.69	52.97	0.3275	185	126	1.4683
4H	35000001	75000000	40	49.9	42.69	52.97	0.2475	177	118	1.5
4H	37500001	77500000	41.2	49.9	44.19	52.97	0.2175	162	130	1.2462
4H	40000001	80000000	43.3	49.9	44.19	52.97	0.165	147	122	1.2049
4H	42500001	82500000	43.5	50.3	46.87	52.97	0.17	123	114	1.0789
4H	45000001	85000000	44.9	50.4	46.87	52.97	0.1375	118	114	1.0351
4H	47500001	87500000	47.2	50.4	49	52.97	0.08	108	107	1.0093
4H	50000001	90000000	47.3	50.6	51.69	52.97	0.0825	96	98	0.9796
4H	52500001	92500000	47.8	50.6	51.69	53.67	0.07	97	96	1.0104
4H	55000001	95000000	49.7	50.6	52.67	53.67	0.0225	88	94	0.9362
4H	57500001	97500000	49.7	50.7	52.67	53.67	0.025	98	98	1
4H	60000001	100000000	49.9	50.9	52.67	53.87	0.025	70	84	0.8333
4H	62500001	102500000	49.9	50.9	52.67	53.87	0.025	71	84	0.8452
4H	65000001	105000000	49.9	50.9	53.67	53.87	0.025	61	79	0.7722
4H	67500001	107500000	49.9	50.9	53.67	53.87	0.025	65	79	0.8228
4H	70000001	110000000	49.9	50.9	53.67	53.87	0.025	75	87	0.8621
4H	72500001	112500000	49.9	51	53.67	53.87	0.0275	87	92	0.9457
4H	75000001	115000000	49.9	51	53.67	53.87	0.0275	92	101	0.9109
4H	77500001	117500000	49.9	51	53.67	53.87	0.0275	100	89	1.1236
4H	80000001	120000000	50	51	53.67	53.87	0.025	99	87	1.1379
4H	82500001	122500000	50.4	51	53.67	55.64	0.015	104	93	1.1183
4H	85000001	125000000	50.4	51	53.67	55.64	0.015	114	97	1.1753
4H	87500001	127500000	50.4	51	53.67	55.64	0.015	114	94	1.2128
4H	90000001	130000000	50.6	51	53.67	55.64	0.01	113	93	1.2151
4H	92500001	132500000	50.6	51	53.77	55.64	0.01	114	99	1.1515
4H	95000001	135000000	50.6	51	53.77	55.64	0.01	110	106	1.0377
4H	97500001	137500000	50.9	51	53.77	55.64	0.0025	97	98	0.9898
4H	100000001	140000000	50.9	51	52.81	55.64	0.0025	109	109	1
4H	102500001	142500000	50.9	51	52.81	55.64	0.0025	108	106	1.0189
4H	105000001	145000000	50.9	51	52.81	55.64	0.0025	117	117	1
4H	107500001	147500000	50.9	51.1	52.81	55.64	0.005	122	115	1.0609
4H	110000001	150000000	51	51.1	52.81	55.64	0.0025	113	110	1.0273
4H	112500001	152500000	51	51.1	52.81	55.64	0.0025	110	108	1.0185
4H	115000001	155000000	51	51.1	52.81	55.64	0.0025	107	104	1.0288
4H	117500001	157500000	51	51.1	52.81	55.64	0.0025	105	107	0.9813
4H	120000001	160000000	51	51.1	52.81	55.64	0.0025	104	106	0.9811
4H	122500001	162500000	51	51.2	52.81	53.87	0.005	119	106	1.1226
4H	125000001	165000000	51	51.2	52.81	53.87	0.005	117	103	1.1359
4H	127500001	167500000	51	51.2	52.81	53.87	0.005	108	99	1.0909
4H	130000001	170000000	51	51.2	52.81	53.87	0.005	114	102	1.1176
4H	132500001	172500000	51	51.2	52.81	53.87	0.005	115	94	1.2234
4H	135000001	175000000	51	51.2	52.81	53.87	0.005	110	86	1.2791
4H	137500001	177500000	51	51.2	52.81	53.87	0.005	122	95	1.2842
4H	140000001	180000000	51	51.2	53.87	53.87	0.005	108	90	1.2
4H	142500001	182500000	51	51.2	53.87	53.87	0.005	112	90	1.2444
4H	145000001	185000000	51	51.2	53.87	53.87	0.005	105	77	1.3636
4H	147500001	187500000	51	51.2	53.87	53.87	0.005	93	74	1.2568
4H	150000001	190000000	51	51.2	53.87	53.87	0.005	104	77	1.3506
4H	152500001	192500000	51	51.2	53.87	53.87	0.005	101	79	1.2785
4H	155000001	195000000	51	51.2	53.87	53.87	0.005	106	82	1.2927
4H	157500001	197500000	51	51.4	53.87	53.87	0.01	98	79	1.2405
4H	160000001	200000000	51	51.4	53.87	53.87	0.01	99	80	1.2375
4H	162500001	202500000	51.2	51.4	53.87	53.87	0.005	81	73	1.1096
4H	165000001	205000000	51.2	51.4	53.87	53.87	0.005	80	79	1.0127
4H	167500001	207500000	51.2	51.4	53.87	53.87	0.005	81	80	1.0125
4H	170000001	210000000	51.2	51.4	53.87	53.87	0.005	78	81	0.963
4H	172500001	212500000	51.2	51.4	53.87	53.87	0.005	74	83	0.8916
4H	175000001	215000000	51.2	51.4	53.87	53.87	0.005	76	87	0.8736
4H	177500001	217500000	51.2	51.4	53.87	53.87	0.005	67	79	0.8481
4H	180000001	220000000	51.2	51.4	53.87	53.87	0.005	73	79	0.9241
4H	182500001	222500000	51.2	51.4	53.87	53.87	0.005	74	79	0.9367
4H	185000001	225000000	51.2	51.4	53.87	53.87	0.005	73	83	0.8795
4H	187500001	227500000	51.2	51.4	NA	NA	0.005	78	85	0.9176
4H	190000001	230000000	51.2	51.4	NA	NA	0.005	67	81	0.8272
4H	192500001	232500000	51.2	51.4	NA	NA	0.005	70	78	0.8974
4H	195000001	235000000	51.2	51.4	NA	NA	0.005	67	77	0.8701
4H	197500001	237500000	51.2	51.4	NA	NA	0.005	72	75	0.96
4H	200000001	240000000	51.2	51.4	NA	NA	0.005	74	77	0.961
4H	202500001	242500000	51.2	51.4	NA	NA	0.005	69	76	0.9079
4H	205000001	245000000	51.2	51.4	55.64	55.64	0.005	66	70	0.9429
4H	207500001	247500000	51.2	51.4	55.64	55.64	0.005	68	71	0.9577
4H	210000001	250000000	51.4	51.4	55.64	55.64	0	64	65	0.9846
4H	212500001	252500000	51.3	51.4	55.64	55.64	0.0025	63	64	0.9844
4H	215000001	255000000	51.3	51.4	55.64	55.64	0.0025	61	59	1.0339
4H	217500001	257500000	51.3	51.4	55.64	55.64	0.0025	59	59	1
4H	220000001	260000000	51.3	51.4	55.64	55.64	0.0025	61	58	1.0517
4H	222500001	262500000	51.3	51.4	55.64	55.64	0.0025	63	62	1.0161
4H	225000001	265000000	51.3	51.4	55.64	55.64	0.0025	61	57	1.0702
4H	227500001	267500000	51.3	51.4	55.64	55.64	0.0025	60	61	0.9836
4H	230000001	270000000	51.3	51.4	55.64	55.64	0.0025	64	63	1.0159
4H	232500001	272500000	51.3	51.4	55.64	55.64	0.0025	59	66	0.8939
4H	235000001	275000000	51.3	51.4	55.64	55.64	0.0025	56	60	0.9333
4H	237500001	277500000	51.3	51.4	55.64	55.64	0.0025	51	62	0.8226
4H	240000001	280000000	51.3	51.4	55.64	55.64	0.0025	52	64	0.8125
4H	242500001	282500000	51.3	51.4	55.64	55.64	0.0025	57	66	0.8636
4H	245000001	285000000	51.3	51.4	NA	NA	0.0025	54	67	0.806
4H	247500001	287500000	51.3	51.4	NA	NA	0.0025	57	70	0.8143
4H	250000001	290000000	51.3	51.4	NA	NA	0.0025	65	75	0.8667
4H	252500001	292500000	51.4	51.4	NA	NA	0	64	72	0.8889
4H	255000001	295000000	51.4	51.4	NA	NA	0	71	79	0.8987
4H	257500001	297500000	51.4	51.4	NA	NA	0	72	80	0.9
4H	260000001	300000000	51.4	51.4	NA	NA	0	64	78	0.8205
4H	262500001	302500000	51.4	51.4	NA	NA	0	58	73	0.7945
4H	265000001	305000000	51.4	51.5	NA	NA	0.0025	54	74	0.7297
4H	267500001	307500000	51.4	51.5	NA	NA	0.0025	54	69	0.7826
4H	270000001	310000000	51.4	51.8	53.87	53.87	0.01	53	69	0.7681
4H	272500001	312500000	51.4	51.9	53.87	54.95	0.0125	59	71	0.831
4H	275000001	315000000	51.4	51.9	53.87	54.95	0.0125	59	74	0.7973
4H	277500001	317500000	51.4	51.9	53.87	54.95	0.0125	58	76	0.7632
4H	280000001	320000000	51.4	51.9	53.87	54.95	0.0125	63	78	0.8077
4H	282500001	322500000	51.4	51.9	53.87	54.95	0.0125	57	78	0.7308
4H	285000001	325000000	51.4	51.9	53.87	54.95	0.0125	62	77	0.8052
4H	287500001	327500000	51.4	51.9	53.87	54.95	0.0125	63	75	0.84
4H	290000001	330000000	51.4	51.9	53.87	54.95	0.0125	58	74	0.7838
4H	292500001	332500000	51.4	52.2	53.87	54.95	0.02	66	83	0.7952
4H	295000001	335000000	51.4	52.2	53.87	54.95	0.02	58	77	0.7532
4H	297500001	337500000	51.4	52.2	53.87	54.95	0.02	56	75	0.7467
4H	300000001	340000000	51.4	52.2	53.87	54.95	0.02	64	86	0.7442
4H	302500001	342500000	51.4	52.3	53.87	54.95	0.0225	67	91	0.7363
4H	305000001	345000000	51.5	52.3	53.87	54.95	0.02	67	89	0.7528
4H	307500001	347500000	51.5	52.3	53.87	54.95	0.02	64	88	0.7273
4H	310000001	350000000	51.9	52.3	53.87	54.95	0.01	135	98	1.3776
4H	312500001	352500000	51.9	52.4	53.87	54.56	0.0125	129	96	1.3438
4H	315000001	355000000	51.9	52.5	53.87	54.56	0.015	133	97	1.3711
4H	317500001	357500000	51.9	52.7	53.87	54.56	0.02	144	100	1.44
4H	320000001	360000000	51.9	53	53.87	54.56	0.0275	157	103	1.5243
4H	322500001	362500000	51.9	53	53.87	54.56	0.0275	159	103	1.5437
4H	325000001	365000000	51.9	53	53.87	54.56	0.0275	153	101	1.5149
4H	327500001	367500000	51.9	53.3	53.87	54.56	0.035	151	107	1.4112
4H	330000001	370000000	52.1	54.2	53.87	54.56	0.0525	153	109	1.4037
4H	332500001	372500000	52.2	54.3	53.87	54.56	0.0525	147	101	1.4554
4H	335000001	375000000	52.2	54.3	53.87	54.95	0.0525	153	108	1.4167
4H	337500001	377500000	52.2	54.3	53.87	54.95	0.0525	172	119	1.4454
4H	340000001	380000000	52.3	54.3	53.87	54.95	0.05	173	112	1.5446
4H	342500001	382500000	52.3	54.3	53.87	54.95	0.05	174	113	1.5398
4H	345000001	385000000	52.3	54.3	53.87	54.95	0.05	182	119	1.5294
4H	347500001	387500000	52.3	54.3	53.87	54.95	0.05	185	124	1.4919
4H	350000001	390000000	52.4	54.3	53.87	54.95	0.0475	116	113	1.0265
4H	352500001	392500000	52.4	54.3	53.87	54.95	0.0475	115	111	1.036
4H	355000001	395000000	52.7	54.3	53.87	54.95	0.04	111	111	1
4H	357500001	397500000	52.7	54.3	53.87	54.95	0.04	123	122	1.0082
4H	360000001	400000000	53	54.4	53.87	54.95	0.035	112	120	0.9333
4H	362500001	402500000	53	54.6	53.87	54.95	0.04	122	123	0.9919
4H	365000001	405000000	53	54.6	53.87	54.95	0.04	122	122	1
4H	367500001	407500000	53.4	55.4	53.87	54.95	0.05	145	131	1.1069
4H	370000001	410000000	54.3	55.4	53.87	54.95	0.0275	140	124	1.129
4H	372500001	412500000	54.3	55.8	53.87	54.95	0.0375	157	140	1.1214
4H	375000001	415000000	54.3	56	53.87	55.85	0.0425	158	136	1.1618
4H	377500001	417500000	54.3	56.2	53.87	57.03	0.0475	146	130	1.1231
4H	380000001	420000000	54.3	56.6	53.87	57.03	0.0575	151	133	1.1353
4H	382500001	422500000	54.3	57.3	54.56	57.03	0.075	149	129	1.155
4H	385000001	425000000	54.3	57.3	54.56	57.03	0.075	140	121	1.157
4H	387500001	427500000	54.3	57.3	54.56	57.03	0.075	135	113	1.1947
4H	390000001	430000000	54.3	57.3	54.56	57.03	0.075	144	116	1.2414
4H	392500001	432500000	54.3	57.3	54.56	57.03	0.075	152	119	1.2773
4H	395000001	435000000	54.3	57.3	54.56	57.03	0.075	153	116	1.319
4H	397500001	437500000	54.3	59.6	54.56	57.03	0.1325	128	106	1.2075
4H	400000001	440000000	54.5	59.6	54.95	58.82	0.1275	124	102	1.2157
4H	402500001	442500000	54.6	59.6	54.95	58.82	0.125	130	102	1.2745
4H	405000001	445000000	54.6	59.6	54.95	58.82	0.125	138	104	1.3269
4H	407500001	447500000	55.7	59.8	55.59	59.02	0.1025	119	94	1.266
4H	410000001	450000000	55.7	59.9	55.59	59.02	0.105	119	96	1.2396
4H	412500001	452500000	55.8	60.2	55.59	59.22	0.11	105	82	1.2805
4H	415000001	455000000	56.2	60.3	55.59	59.76	0.1025	104	82	1.2683
4H	417500001	457500000	56.6	60.7	55.64	60.28	0.1025	110	85	1.2941
4H	420000001	460000000	56.8	60.7	56.69	60.72	0.0975	116	80	1.45
4H	422500001	462500000	57.3	60.7	56.69	60.72	0.085	124	85	1.4588
4H	425000001	465000000	57.3	60.7	56.69	60.72	0.085	124	88	1.4091
4H	427500001	467500000	57.3	61.5	56.69	62.42	0.105	136	98	1.3878
4H	430000001	470000000	57.3	63	57.44	62.42	0.1425	130	92	1.413
4H	432500001	472500000	57.3	65.7	57.44	62.92	0.21	137	93	1.4731
4H	435000001	475000000	59.5	67.1	57.44	64.3	0.19	157	103	1.5243
4H	437500001	477500000	59.6	67.5	57.44	65.52	0.1975	178	104	1.7115
4H	440000001	480000000	59.6	69	57.44	65.52	0.235	175	100	1.75
4H	442500001	482500000	59.6	69	57.44	65.52	0.235	157	93	1.6882
4H	445000001	485000000	59.6	72.7	57.44	72.98	0.3275	191	108	1.7685
4H	447500001	487500000	59.9	72.7	59.22	72.98	0.32	182	98	1.8571
4H	450000001	490000000	60	73.4	59.22	72.98	0.335	201	105	1.9143
4H	452500001	492500000	60.3	78.6	59.32	76.01	0.4575	235	124	1.8952
4H	455000001	495000000	60.6	78.6	59.32	76.01	0.45	229	119	1.9244
4H	457500001	497500000	60.7	78.7	59.82	76.41	0.45	248	131	1.8931
4H	460000001	500000000	60.7	81.1	59.82	80.35	0.51	259	139	1.8633
4H	462500001	502500000	60.7	81.4	60.72	80.52	0.5175	260	137	1.8978
4H	465000001	505000000	61.1	87.7	60.72	82.52	0.665	291	150	1.94
4H	467500001	507500000	61.5	91.2	62.92	88.84	0.7425	303	146	2.0753
4H	470000001	510000000	64	91.3	62.92	90.97	0.6825	312	150	2.08
4H	472500001	512500000	66.6	95.5	64.3	93.72	0.7225	306	150	2.04
4H	475000001	515000000	67.2	97.2	64.45	93.72	0.75	310	149	2.0805
4H	477500001	517500000	67.7	97.7	64.45	94.84	0.75	299	144	2.0764
4H	480000001	520000000	69	99.1	64.45	98.78	0.7525	348	167	2.0838
4H	482500001	522500000	69	99.1	64.45	98.78	0.7525	367	174	2.1092
4H	485000001	525000000	73.4	102	69.08	102.38	0.715	364	174	2.092
4H	487500001	527500000	73.4	103.9	69.08	102.38	0.7625	373	178	2.0955
4H	490000001	530000000	73.7	104	69.08	103.58	0.7575	386	177	2.1808
4H	492500001	532500000	78.7	110.2	74.05	113.07	0.7875	419	172	2.436
4H	495000001	535000000	78.7	111.3	74.05	127.26	0.815	464	185	2.5081
4H	497500001	537500000	80.5	112.1	78.11	127.26	0.79	469	174	2.6954
4H	500000001	540000000	81.4	113.1	78.94	127.26	0.7925	463	170	2.7235
4H	502500001	542500000	83.5	113.7	81.96	127.26	0.755	479	175	2.7371
4H	505000001	543045600	90.2	113.7	82.99	127.26	0.5875	450	165	2.7273
5H	1	40000000	0	41.6	1.22	42.07	1.04	362	134	2.7015
5H	2500001	42500000	1.6	41.7	1.22	42.7	1.0025	350	130	2.6923
5H	5000001	45000000	9.3	41.8	8.88	42.7	0.8125	288	121	2.3802
5H	7500001	47500000	13.9	41.8	21.24	42.7	0.6975	274	116	2.3621
5H	10000001	50000000	15.6	41.8	21.24	42.7	0.655	264	115	2.2957
5H	12500001	52500000	23.6	42.1	22.46	42.7	0.4625	230	114	2.0175
5H	15000001	55000000	27.7	43	26.13	42.92	0.3825	216	110	1.9636
5H	17500001	57500000	29.1	43	26.13	42.92	0.3475	201	107	1.8785
5H	20000001	60000000	31.7	43.3	35.35	42.92	0.29	195	106	1.8396
5H	22500001	62500000	31.8	43.6	35.35	42.92	0.295	201	108	1.8611
5H	25000001	65000000	34.1	43.6	37.62	42.92	0.2375	194	106	1.8302
5H	27500001	67500000	34.5	43.9	38.84	43.82	0.235	191	108	1.7685
5H	30000001	70000000	38	44	38.84	43.82	0.15	186	107	1.7383
5H	32500001	72500000	39.6	44	42.07	43.82	0.11	174	113	1.5398
5H	35000001	75000000	41.3	44	42.07	43.92	0.0675	168	112	1.5
5H	37500001	77500000	41.6	44.1	42.07	43.92	0.0625	154	100	1.54
5H	40000001	80000000	41.6	44.1	42.07	43.92	0.0625	145	104	1.3942
5H	42500001	82500000	41.7	44.1	42.07	43.92	0.06	143	100	1.43
5H	45000001	85000000	41.8	44.1	42.07	43.92	0.0575	133	96	1.3854
5H	47500001	87500000	41.8	44.1	42.07	43.92	0.0575	117	93	1.2581
5H	50000001	90000000	41.8	44.1	42.07	43.92	0.0575	114	93	1.2258
5H	52500001	92500000	42.9	44.2	42.07	43.92	0.0325	102	92	1.1087
5H	55000001	95000000	43	44.2	42.07	43.92	0.03	94	87	1.0805
5H	57500001	97500000	43.3	44.2	42.07	43.92	0.0225	92	84	1.0952
5H	60000001	100000000	43.6	44.2	43.42	43.92	0.015	89	81	1.0988
5H	62500001	102500000	43.6	44.2	43.42	43.92	0.015	92	83	1.1084
5H	65000001	105000000	43.9	44.2	43.42	43.92	0.0075	87	85	1.0235
5H	67500001	107500000	43.9	44.2	43.42	43.92	0.0075	80	81	0.9877
5H	70000001	110000000	43.9	44.2	43.42	43.92	0.0075	86	84	1.0238
5H	72500001	112500000	43.9	44.2	43.82	43.92	0.0075	71	80	0.8875
5H	75000001	115000000	43.9	44.2	43.82	43.92	0.0075	83	81	1.0247
5H	77500001	117500000	43.9	44.2	43.82	43.92	0.0075	83	81	1.0247
5H	80000001	120000000	43.9	44.2	43.92	43.92	0.0075	70	70	1
5H	82500001	122500000	43.9	44.2	43.92	43.92	0.0075	70	72	0.9722
5H	85000001	125000000	43.9	44.2	43.92	43.92	0.0075	77	76	1.0132
5H	87500001	127500000	43.9	44.2	43.92	43.92	0.0075	101	81	1.2469
5H	90000001	130000000	43.9	44.2	43.92	43.92	0.0075	100	79	1.2658
5H	92500001	132500000	44.2	44.2	43.92	43.92	0	96	72	1.3333
5H	95000001	135000000	44.2	44.2	43.92	43.92	0	100	80	1.25
5H	97500001	137500000	44.2	44.2	43.92	43.92	0	100	79	1.2658
5H	100000001	140000000	44.2	44.2	43.92	43.92	0	110	81	1.358
5H	102500001	142500000	44.2	44.2	42.72	43.92	0	128	89	1.4382
5H	105000001	145000000	44.2	44.2	42.72	43.92	0	134	89	1.5056
5H	107500001	147500000	44.2	44.2	42.72	43.92	0	133	89	1.4944
5H	110000001	150000000	44.2	44.2	42.72	43.92	0	136	93	1.4624
5H	112500001	152500000	44.2	44.2	42.72	43.92	0	133	86	1.5465
5H	115000001	155000000	44.2	44.2	42.72	43.92	0	126	90	1.4
5H	117500001	157500000	44.2	44.2	42.72	43.92	0	136	94	1.4468
5H	120000001	160000000	44.2	44.2	42.72	43.92	0	157	101	1.5545
5H	122500001	162500000	44.2	44.2	42.72	43.92	0	160	106	1.5094
5H	125000001	165000000	44.2	44.2	42.72	43.92	0	153	100	1.53
5H	127500001	167500000	44.2	44.2	42.72	43.92	0	130	99	1.3131
5H	130000001	170000000	44.2	44.2	42.72	43.92	0	130	98	1.3265
5H	132500001	172500000	44.2	44.2	42.72	43.92	0	140	106	1.3208
5H	135000001	175000000	44.2	44.2	42.72	43.92	0	133	98	1.3571
5H	137500001	177500000	44.2	44.2	42.72	43.92	0	140	101	1.3861
5H	140000001	180000000	44.2	44.2	42.72	43.92	0	130	97	1.3402
5H	142500001	182500000	44.2	44.2	43.82	43.92	0	114	89	1.2809
5H	145000001	185000000	44.2	44.2	43.82	43.92	0	115	89	1.2921
5H	147500001	187500000	44.2	44.2	43.82	43.92	0	112	86	1.3023
5H	150000001	190000000	44.2	44.2	43.82	43.92	0	107	83	1.2892
5H	152500001	192500000	44.2	44.2	43.82	43.92	0	110	84	1.3095
5H	155000001	195000000	44.2	44.2	43.82	43.92	0	112	80	1.4
5H	157500001	197500000	44.2	44.2	43.82	43.92	0	109	83	1.3133
5H	160000001	200000000	44.2	44.2	43.82	43.92	0	89	80	1.1125
5H	162500001	202500000	44.2	44.2	43.82	43.92	0	87	76	1.1447
5H	165000001	205000000	44.2	44.2	43.82	43.92	0	89	79	1.1266
5H	167500001	207500000	44.2	44.2	43.82	43.92	0	94	80	1.175
5H	170000001	210000000	44.2	44.2	43.82	43.92	0	99	84	1.1786
5H	172500001	212500000	44.2	44.2	43.82	43.92	0	94	84	1.119
5H	175000001	215000000	44.2	44.2	43.82	43.92	0	93	83	1.1205
5H	177500001	217500000	44.2	44.2	43.82	43.92	0	86	82	1.0488
5H	180000001	220000000	44.2	44.2	43.82	43.92	0	89	80	1.1125
5H	182500001	222500000	44.2	44.2	43.82	43.92	0	81	81	1
5H	185000001	225000000	44.2	44.2	43.82	43.92	0	75	83	0.9036
5H	187500001	227500000	44.2	44.2	43.82	43.92	0	87	92	0.9457
5H	190000001	230000000	44.2	44.2	43.82	43.92	0	82	88	0.9318
5H	192500001	232500000	44.2	44.2	43.82	43.92	0	96	93	1.0323
5H	195000001	235000000	44.2	44.2	43.92	43.92	0	89	90	0.9889
5H	197500001	237500000	44.2	44.2	43.92	43.92	0	88	97	0.9072
5H	200000001	240000000	44.2	44.2	43.92	43.92	0	88	96	0.9167
5H	202500001	242500000	44.2	44.2	43.92	43.92	0	85	96	0.8854
5H	205000001	245000000	44.2	44.2	43.92	43.92	0	84	96	0.875
5H	207500001	247500000	44.2	44.2	43.92	43.92	0	75	92	0.8152
5H	210000001	250000000	44.2	44.2	43.92	43.92	0	71	89	0.7978
5H	212500001	252500000	44.2	44.2	43.92	43.92	0	73	94	0.7766
5H	215000001	255000000	44.2	44.2	43.92	43.92	0	80	97	0.8247
5H	217500001	257500000	44.2	44.2	43.92	43.92	0	83	96	0.8646
5H	220000001	260000000	44.2	44.2	43.92	43.92	0	78	95	0.8211
5H	222500001	262500000	44.2	44.2	43.92	43.92	0	73	89	0.8202
5H	225000001	265000000	44.2	44.2	43.92	43.92	0	84	88	0.9545
5H	227500001	267500000	44.2	44.2	43.92	43.92	0	75	85	0.8824
5H	230000001	270000000	44.2	44.2	43.92	43.92	0	79	88	0.8977
5H	232500001	272500000	44.2	44.2	43.92	43.92	0	62	80	0.775
5H	235000001	275000000	44.2	44.5	43.92	43.92	0.0075	74	85	0.8706
5H	237500001	277500000	44.2	44.5	43.92	43.92	0.0075	70	74	0.9459
5H	240000001	280000000	44.2	44.5	43.92	43.92	0.0075	82	75	1.0933
5H	242500001	282500000	44.2	44.5	43.92	43.92	0.0075	81	75	1.08
5H	245000001	285000000	44.2	44.5	43.92	43.92	0.0075	82	73	1.1233
5H	247500001	287500000	44.2	44.7	43.92	43.92	0.0125	97	75	1.2933
5H	250000001	290000000	44.2	45.2	43.92	43.92	0.025	107	87	1.2299
5H	252500001	292500000	44.2	45.2	43.92	43.92	0.025	106	77	1.3766
5H	255000001	295000000	44.2	45.6	43.92	43.92	0.035	100	75	1.3333
5H	257500001	297500000	44.2	45.7	43.92	43.92	0.0375	102	78	1.3077
5H	260000001	300000000	44.2	46.5	43.92	44.99	0.0575	110	83	1.3253
5H	262500001	302500000	44.2	46.5	43.92	44.99	0.0575	113	85	1.3294
5H	265000001	305000000	44.2	46.8	43.92	44.99	0.065	103	81	1.2716
5H	267500001	307500000	44.2	47	43.92	44.99	0.07	110	84	1.3095
5H	270000001	310000000	44.3	47	43.92	44.99	0.0675	117	87	1.3448
5H	272500001	312500000	44.3	47	43.92	44.99	0.0675	127	93	1.3656
5H	275000001	315000000	44.4	47	43.92	44.99	0.065	124	91	1.3626
5H	277500001	317500000	44.4	47.1	43.92	44.99	0.0675	125	94	1.3298
5H	280000001	320000000	44.4	47.1	43.92	44.99	0.0675	116	96	1.2083
5H	282500001	322500000	44.4	47.1	43.92	44.99	0.0675	120	99	1.2121
5H	285000001	325000000	44.5	47.2	43.92	44.99	0.0675	120	100	1.2
5H	287500001	327500000	44.8	47.2	43.92	44.99	0.06	116	94	1.234
5H	290000001	330000000	45.2	47.2	43.92	44.99	0.05	111	88	1.2614
5H	292500001	332500000	45.2	47.4	43.92	44.99	0.055	117	93	1.2581
5H	295000001	335000000	45.6	47.4	43.92	44.99	0.045	121	96	1.2604
5H	297500001	337500000	45.8	47.6	43.92	44.99	0.045	133	102	1.3039
5H	300000001	340000000	46.5	47.6	44.2	44.99	0.0275	127	98	1.2959
5H	302500001	342500000	46.7	47.6	44.2	44.99	0.0225	132	106	1.2453
5H	305000001	345000000	46.9	47.6	44.2	44.99	0.0175	142	118	1.2034
5H	307500001	347500000	47	47.7	44.2	44.99	0.0175	144	121	1.1901
5H	310000001	350000000	47	47.7	44.2	44.99	0.0175	138	121	1.1405
5H	312500001	352500000	47	48.1	44.2	44.99	0.0275	137	121	1.1322
5H	315000001	355000000	47.1	48.1	44.99	44.99	0.025	128	117	1.094
5H	317500001	357500000	47.1	48.2	44.99	44.99	0.0275	144	123	1.1707
5H	320000001	360000000	47.1	48.7	44.99	44.99	0.04	145	122	1.1885
5H	322500001	362500000	47.1	49.1	44.99	45.49	0.05	148	122	1.2131
5H	325000001	365000000	47.2	49.1	44.99	45.49	0.0475	160	126	1.2698
5H	327500001	367500000	47.2	49.5	44.99	45.49	0.0575	153	127	1.2047
5H	330000001	370000000	47.2	49.8	44.99	45.5	0.065	156	129	1.2093
5H	332500001	372500000	47.4	49.9	44.99	45.5	0.0625	148	123	1.2033
5H	335000001	375000000	47.6	50	44.99	45.5	0.06	148	122	1.2131
5H	337500001	377500000	47.6	50	44.99	45.8	0.06	138	118	1.1695
5H	340000001	380000000	47.6	50	44.99	45.8	0.06	136	118	1.1525
5H	342500001	382500000	47.6	50.1	44.99	45.8	0.0625	140	115	1.2174
5H	345000001	385000000	47.7	50.1	44.99	45.8	0.06	133	105	1.2667
5H	347500001	387500000	47.7	51	44.99	45.8	0.0825	129	98	1.3163
5H	350000001	390000000	47.7	51.5	44.99	51.57	0.095	148	105	1.4095
5H	352500001	392500000	47.9	52.3	44.99	51.57	0.11	165	105	1.5714
5H	355000001	395000000	48.2	53.1	44.99	51.57	0.1225	178	114	1.5614
5H	357500001	397500000	48.3	55.6	44.99	51.73	0.1825	168	106	1.5849
5H	360000001	400000000	48.8	55.6	44.99	53.77	0.17	191	106	1.8019
5H	362500001	402500000	49.1	55.6	44.99	53.77	0.1625	180	99	1.8182
5H	365000001	405000000	49.3	59.7	44.99	55.83	0.26	185	98	1.8878
5H	367500001	407500000	49.7	61	44.99	55.83	0.2825	215	108	1.9907
5H	370000001	410000000	49.8	61.7	45.5	55.83	0.2975	210	106	1.9811
5H	372500001	412500000	50	62.5	45.5	55.83	0.3125	209	107	1.9533
5H	375000001	415000000	50	62.5	45.5	59.03	0.3125	247	117	2.1111
5H	377500001	417500000	50	63.3	45.5	59.83	0.3325	258	118	2.1864
5H	380000001	420000000	50	63.3	45.5	59.83	0.3325	255	115	2.2174
5H	382500001	422500000	50.1	70.1	45.5	62.53	0.5	272	122	2.2295
5H	385000001	425000000	50.1	71.7	45.5	62.53	0.54	277	127	2.1811
5H	387500001	427500000	51.5	71.7	50.88	64.65	0.505	300	134	2.2388
5H	390000001	430000000	51.6	71.7	50.88	68.83	0.5025	300	133	2.2556
5H	392500001	432500000	52.3	73.3	51.73	68.83	0.525	285	134	2.1269
5H	395000001	435000000	53.4	73.5	51.73	70.13	0.5025	278	129	2.155
5H	397500001	437500000	55.6	75.6	53.39	71.53	0.5	278	129	2.155
5H	400000001	440000000	59.6	76	53.39	71.53	0.41	267	130	2.0538
5H	402500001	442500000	59.6	80.4	53.39	76.34	0.52	302	146	2.0685
5H	405000001	445000000	59.8	80.4	53.39	76.34	0.515	310	150	2.0667
5H	407500001	447500000	61.6	80.6	57.95	76.34	0.475	290	143	2.028
5H	410000001	450000000	62.5	83.5	57.95	76.34	0.525	332	148	2.2432
5H	412500001	452500000	62.5	84.4	57.95	79.31	0.5475	369	157	2.3503
5H	415000001	455000000	63	84.4	59.03	79.31	0.535	326	141	2.3121
5H	417500001	457500000	66	87.6	60.99	84.96	0.54	361	145	2.4897
5H	420000001	460000000	66	91.7	60.99	84.96	0.6425	362	148	2.4459
5H	422500001	462500000	70.2	93.9	64.25	87.71	0.5925	381	149	2.557
5H	425000001	465000000	71.7	95.5	64.25	90.22	0.595	405	153	2.6471
5H	427500001	467500000	71.7	95.5	64.65	90.22	0.595	405	146	2.774
5H	430000001	470000000	72.4	97.3	70.13	90.68	0.6225	406	150	2.7067
5H	432500001	472500000	73.3	98.6	70.13	95.65	0.6325	433	155	2.7935
5H	435000001	475000000	74.4	98.7	71.33	97.61	0.6075	463	161	2.8758
5H	437500001	477500000	75.9	99.2	71.33	97.61	0.5825	475	165	2.8788
5H	440000001	480000000	77.1	101.2	71.53	97.61	0.6025	460	159	2.8931
5H	442500001	482500000	80.4	110.9	73.15	106.15	0.7625	452	156	2.8974
5H	445000001	485000000	80.4	114	73.15	111.33	0.84	477	163	2.9264
5H	447500001	487500000	83.4	114.9	76.34	112.05	0.7875	496	172	2.8837
5H	450000001	490000000	83.6	118.8	76.34	114	0.88	482	171	2.8187
5H	452500001	492500000	84.4	119.4	80.51	116.93	0.875	480	176	2.7273
5H	455000001	495000000	85.6	121.7	80.51	118.15	0.9025	539	189	2.8519
5H	457500001	497500000	91.7	122.6	87.71	119.72	0.7725	518	190	2.7263
5H	460000001	500000000	92.4	122.6	87.71	119.72	0.755	525	189	2.7778
5H	462500001	502500000	94.1	128.2	87.71	128.8	0.8525	566	199	2.8442
5H	465000001	505000000	95.5	129.4	88.8	130.03	0.8475	562	201	2.796
5H	467500001	507500000	96.3	130.9	88.8	132.37	0.865	571	207	2.7585
5H	470000001	510000000	97.3	134.7	88.8	134.2	0.935	570	210	2.7143
5H	472500001	512500000	98.7	136.4	97.61	136.52	0.9425	561	208	2.6971
5H	475000001	515000000	98.9	137.2	104.35	138.44	0.9575	560	211	2.654
5H	477500001	517500000	101.2	138.5	104.35	138.44	0.9325	577	215	2.6837
5H	480000001	520000000	106.8	140	104.35	145.93	0.83	615	227	2.7093
5H	482500001	522500000	111.1	141	104.35	146.31	0.7475	612	223	2.7444
5H	485000001	525000000	114.9	143	110.65	149.11	0.7025	586	220	2.6636
5H	487500001	527500000	116.4	144.7	114	149.41	0.7075	594	223	2.6637
5H	490000001	530000000	119.4	144.8	114.19	149.41	0.635	598	230	2.6
5H	492500001	532500000	120.7	150.4	115.53	156.7	0.7425	642	242	2.6529
5H	495000001	535000000	122.4	151.4	118.55	158.28	0.725	598	237	2.5232
5H	497500001	537500000	122.6	152.4	119.72	162.96	0.745	635	249	2.5502
5H	500000001	540000000	126.1	155.3	119.72	164.47	0.73	657	256	2.5664
5H	502500001	542500000	128.2	157.4	127.52	165.57	0.73	621	243	2.5556
5H	505000001	545000000	129.4	159.8	130.93	169.97	0.76	641	245	2.6163
5H	507500001	547500000	134.7	160.9	132.47	172.23	0.655	640	239	2.6778
5H	510000001	550000000	135.4	164.7	134.12	176.52	0.7325	652	228	2.8596
5H	512500001	552500000	136.9	167.7	134.12	179.67	0.77	672	231	2.9091
5H	515000001	555000000	137.2	168.5	138.44	180.94	0.7825	693	236	2.9364
5H	517500001	557500000	139.9	168.9	138.44	180.94	0.725	655	231	2.8355
5H	520000001	559479320	140.1	169.4	146.31	184.75	0.7325	683	243	2.8107
6H	1	40000000	1	46.5	0.5	50.61	1.1375	499	180	2.7722
6H	2500001	42500000	1.2	46.7	0.5	52.2	1.1375	495	188	2.633
6H	5000001	45000000	4	48.3	2.87	52.2	1.1075	473	185	2.5568
6H	7500001	47500000	6.4	48.6	4.41	53.84	1.055	464	189	2.455
6H	10000001	50000000	14.1	49.1	11.35	54.14	0.875	442	186	2.3763
6H	12500001	52500000	15.7	49.1	12.99	54.14	0.835	421	181	2.326
6H	15000001	55000000	17.7	49.1	17.58	54.14	0.785	350	166	2.1084
6H	17500001	57500000	28.5	49.1	30.99	54.7	0.515	312	161	1.9379
6H	20000001	60000000	30	49.2	34.46	54.7	0.48	279	154	1.8117
6H	22500001	62500000	35.6	49.2	38.12	54.7	0.34	269	148	1.8176
6H	25000001	65000000	37.4	49.4	41.35	54.7	0.3	254	150	1.6933
6H	27500001	67500000	41	49.5	42.96	54.7	0.2125	239	153	1.5621
6H	30000001	70000000	42.9	49.7	50.41	54.7	0.17	222	147	1.5102
6H	32500001	72500000	43.8	50	50.41	54.7	0.155	222	155	1.4323
6H	35000001	75000000	46.3	50.2	50.61	55.08	0.0975	204	152	1.3421
6H	37500001	77500000	46.5	50.2	50.61	55.7	0.0925	188	146	1.2877
6H	40000001	80000000	46.7	50.2	51.74	55.7	0.0875	180	138	1.3043
6H	42500001	82500000	47.2	50.2	52.94	55.7	0.075	167	129	1.2946
6H	45000001	85000000	48.6	51	52.94	55.9	0.06	166	125	1.328
6H	47500001	87500000	49	51	53.84	55.9	0.05	144	119	1.2101
6H	50000001	90000000	49.1	51.4	54.1	55.9	0.0575	136	113	1.2035
6H	52500001	92500000	49.1	51.8	54.1	55.9	0.0675	133	117	1.1368
6H	55000001	95000000	49.1	52.2	54.1	55.9	0.0775	135	116	1.1638
6H	57500001	97500000	49.2	52.2	54.1	55.9	0.075	130	112	1.1607
6H	60000001	100000000	49.2	52.3	54.14	58.91	0.0775	126	109	1.156
6H	62500001	102500000	49.2	52.5	54.14	58.91	0.0825	125	110	1.1364
6H	65000001	105000000	49.5	52.6	54.14	58.91	0.0775	116	102	1.1373
6H	67500001	107500000	49.7	52.6	54.14	58.91	0.0725	107	93	1.1505
6H	70000001	110000000	49.7	52.6	54.14	58.91	0.0725	103	93	1.1075
6H	72500001	112500000	50.2	52.7	54.14	58.91	0.0625	106	89	1.191
6H	75000001	115000000	50.2	52.9	54.14	58.91	0.0675	94	80	1.175
6H	77500001	117500000	50.2	52.9	54.14	58.91	0.0675	94	80	1.175
6H	80000001	120000000	50.2	52.9	54.14	58.91	0.0675	81	80	1.0125
6H	82500001	122500000	50.3	52.9	54.14	58.91	0.065	88	79	1.1139
6H	85000001	125000000	51	52.9	54.14	58.91	0.0475	90	76	1.1842
6H	87500001	127500000	51	52.9	54.14	58.91	0.0475	98	76	1.2895
6H	90000001	130000000	51.6	52.9	54.14	58.91	0.0325	95	77	1.2338
6H	92500001	132500000	52.2	52.9	54.14	58.91	0.0175	95	78	1.2179
6H	95000001	135000000	52.2	52.9	55.9	58.91	0.0175	89	77	1.1558
6H	97500001	137500000	52.2	52.9	57.64	58.91	0.0175	90	84	1.0714
6H	100000001	140000000	52.3	52.9	57.64	58.91	0.015	96	88	1.0909
6H	102500001	142500000	52.5	52.9	57.64	58.91	0.01	91	84	1.0833
6H	105000001	145000000	52.6	53.1	57.64	58.91	0.0125	90	85	1.0588
6H	107500001	147500000	52.6	53.1	57.64	58.91	0.0125	87	89	0.9775
6H	110000001	150000000	52.6	53.3	57.64	58.91	0.0175	87	91	0.956
6H	112500001	152500000	52.9	53.3	57.64	58.91	0.01	91	93	0.9785
6H	115000001	155000000	52.9	53.3	57.64	58.91	0.01	94	98	0.9592
6H	117500001	157500000	52.9	53.3	57.64	58.91	0.01	90	95	0.9474
6H	120000001	160000000	52.9	53.3	57.64	58.91	0.01	100	97	1.0309
6H	122500001	162500000	52.9	53.3	57.64	58.91	0.01	103	96	1.0729
6H	125000001	165000000	52.9	53.5	57.64	58.91	0.015	111	101	1.099
6H	127500001	167500000	52.9	53.5	57.64	58.91	0.015	98	97	1.0103
6H	130000001	170000000	52.9	53.5	57.64	58.91	0.015	94	90	1.0444
6H	132500001	172500000	52.9	53.6	58.24	58.91	0.0175	87	85	1.0235
6H	135000001	175000000	52.9	53.8	58.24	58.91	0.0225	100	90	1.1111
6H	137500001	177500000	52.9	53.8	58.24	58.81	0.0225	93	82	1.1341
6H	140000001	180000000	52.9	53.8	58.24	58.81	0.0225	94	82	1.1463
6H	142500001	182500000	53.1	53.8	58.24	58.81	0.0175	98	86	1.1395
6H	145000001	185000000	53.1	53.8	58.24	58.81	0.0175	95	88	1.0795
6H	147500001	187500000	53.1	53.8	58.24	58.81	0.0175	98	85	1.1529
6H	150000001	190000000	53.1	53.8	58.34	58.81	0.0175	90	84	1.0714
6H	152500001	192500000	53.3	53.8	58.34	58.81	0.0125	84	83	1.012
6H	155000001	195000000	53.3	53.8	58.34	58.81	0.0125	90	82	1.0976
6H	157500001	197500000	53.3	53.8	58.34	58.91	0.0125	98	90	1.0889
6H	160000001	200000000	53.3	53.8	58.34	58.91	0.0125	86	87	0.9885
6H	162500001	202500000	53.3	53.9	58.34	58.91	0.015	83	87	0.954
6H	165000001	205000000	53.3	53.9	58.34	58.91	0.015	86	84	1.0238
6H	167500001	207500000	53.6	53.9	58.34	58.91	0.0075	94	85	1.1059
6H	170000001	210000000	53.6	54.3	58.34	58.91	0.0175	100	89	1.1236
6H	172500001	212500000	53.7	54.4	58.34	58.91	0.0175	100	85	1.1765
6H	175000001	215000000	53.8	54.6	58.34	58.91	0.02	91	83	1.0964
6H	177500001	217500000	53.8	54.6	58.34	58.91	0.02	88	78	1.1282
6H	180000001	220000000	53.8	54.6	58.34	58.91	0.02	83	75	1.1067
6H	182500001	222500000	53.8	54.6	58.34	58.91	0.02	79	69	1.1449
6H	185000001	225000000	53.8	54.6	58.34	58.91	0.02	80	67	1.194
6H	187500001	227500000	53.8	54.6	58.34	58.91	0.02	80	71	1.1268
6H	190000001	230000000	53.8	54.6	58.81	58.91	0.02	79	70	1.1286
6H	192500001	232500000	53.8	54.6	58.81	58.91	0.02	78	72	1.0833
6H	195000001	235000000	53.8	54.6	58.81	58.91	0.02	75	66	1.1364
6H	197500001	237500000	53.8	54.6	58.81	58.91	0.02	74	62	1.1935
6H	200000001	240000000	53.8	54.9	58.81	58.91	0.0275	71	61	1.1639
6H	202500001	242500000	53.8	54.9	58.81	58.91	0.0275	66	60	1.1
6H	205000001	245000000	53.8	54.9	58.81	58.91	0.0275	56	59	0.9492
6H	207500001	247500000	54.2	55	58.81	58.91	0.02	54	63	0.8571
6H	210000001	250000000	54.4	55	58.81	58.91	0.015	50	61	0.8197
6H	212500001	252500000	54.4	55	58.81	58.91	0.015	60	68	0.8824
6H	215000001	255000000	54.6	55	58.81	58.91	0.01	60	65	0.9231
6H	217500001	257500000	54.6	55.2	58.81	58.91	0.015	69	71	0.9718
6H	220000001	260000000	54.6	55.2	58.81	58.91	0.015	71	72	0.9861
6H	222500001	262500000	54.6	55.2	58.81	58.91	0.015	75	79	0.9494
6H	225000001	265000000	54.6	55.2	58.81	58.91	0.015	88	88	1
6H	227500001	267500000	54.6	55.3	58.81	58.91	0.0175	87	85	1.0235
6H	230000001	270000000	54.6	55.3	58.81	58.91	0.0175	88	85	1.0353
6H	232500001	272500000	54.6	55.3	58.81	58.91	0.0175	92	82	1.122
6H	235000001	275000000	54.6	55.3	58.81	58.91	0.0175	88	87	1.0115
6H	237500001	277500000	54.8	55.3	58.81	58.91	0.0125	83	89	0.9326
6H	240000001	280000000	54.8	55.3	58.81	58.91	0.0125	86	89	0.9663
6H	242500001	282500000	54.8	55.3	58.81	58.91	0.0125	87	88	0.9886
6H	245000001	285000000	54.8	55.3	58.81	58.91	0.0125	87	89	0.9775
6H	247500001	287500000	54.9	55.5	58.81	58.91	0.015	81	84	0.9643
6H	250000001	290000000	54.9	55.5	58.81	58.91	0.015	79	82	0.9634
6H	252500001	292500000	55	55.5	58.81	58.91	0.0125	73	78	0.9359
6H	255000001	295000000	55	55.5	58.81	58.91	0.0125	73	75	0.9733
6H	257500001	297500000	55	55.5	58.91	58.91	0.0125	63	70	0.9
6H	260000001	300000000	55	55.5	58.91	58.91	0.0125	60	73	0.8219
6H	262500001	302500000	55	55.5	58.91	59.99	0.0125	57	68	0.8382
6H	265000001	305000000	55	55.5	58.91	59.99	0.0125	42	55	0.7636
6H	267500001	307500000	55.2	55.5	58.91	59.99	0.0075	46	58	0.7931
6H	270000001	310000000	55.3	55.5	58.91	59.99	0.005	45	55	0.8182
6H	272500001	312500000	55.3	55.5	58.91	59.99	0.005	43	56	0.7679
6H	275000001	315000000	55.3	55.5	58.91	59.99	0.005	48	53	0.9057
6H	277500001	317500000	55.3	55.5	58.91	59.99	0.005	49	51	0.9608
6H	280000001	320000000	55.3	55.5	58.91	59.99	0.005	52	54	0.963
6H	282500001	322500000	55.3	55.5	58.91	59.99	0.005	52	53	0.9811
6H	285000001	325000000	55.4	55.5	58.91	59.99	0.0025	56	58	0.9655
6H	287500001	327500000	55.4	55.5	58.91	59.99	0.0025	63	60	1.05
6H	290000001	330000000	55.4	55.5	58.91	59.99	0.0025	63	60	1.05
6H	292500001	332500000	55.4	55.7	58.91	59.99	0.0075	72	64	1.125
6H	295000001	335000000	55.4	55.7	58.91	59.99	0.0075	72	67	1.0746
6H	297500001	337500000	55.4	56	58.91	59.99	0.015	80	74	1.0811
6H	300000001	340000000	55.4	56	58.91	59.99	0.015	76	68	1.1176
6H	302500001	342500000	55.5	56.4	58.91	59.33	0.0225	79	67	1.1791
6H	305000001	345000000	55.5	56.4	58.91	59.99	0.0225	95	72	1.3194
6H	307500001	347500000	55.5	56.4	58.91	60.71	0.0225	104	78	1.3333
6H	310000001	350000000	55.5	56.4	58.91	60.71	0.0225	117	81	1.4444
6H	312500001	352500000	55.5	56.4	58.91	60.71	0.0225	118	80	1.475
6H	315000001	355000000	55.5	56.8	58.91	60.71	0.0325	125	86	1.4535
6H	317500001	357500000	55.5	57	58.91	60.71	0.0375	125	86	1.4535
6H	320000001	360000000	55.5	57.7	58.91	60.71	0.055	129	92	1.4022
6H	322500001	362500000	55.5	58.4	58.91	60.71	0.0725	132	95	1.3895
6H	325000001	365000000	55.5	58.6	58.91	60.71	0.0775	124	89	1.3933
6H	327500001	367500000	55.7	58.6	58.91	60.71	0.0725	117	86	1.3605
6H	330000001	370000000	55.7	59.9	58.91	65.08	0.105	120	90	1.3333
6H	332500001	372500000	55.7	59.9	58.91	65.08	0.105	114	91	1.2527
6H	335000001	375000000	56	59.9	58.91	65.08	0.0975	115	93	1.2366
6H	337500001	377500000	56	59.9	58.91	65.08	0.0975	113	93	1.2151
6H	340000001	380000000	56.4	59.9	58.91	65.08	0.0875	117	96	1.2188
6H	342500001	382500000	56.4	59.9	58.91	65.08	0.0875	123	101	1.2178
6H	345000001	385000000	56.4	60.1	58.91	65.08	0.0925	110	102	1.0784
6H	347500001	387500000	56.4	60.1	58.91	65.08	0.0925	100	100	1
6H	350000001	390000000	56.4	60.2	58.91	65.08	0.095	90	99	0.9091
6H	352500001	392500000	56.8	60.2	58.91	65.08	0.085	90	99	0.9091
6H	355000001	395000000	56.9	60.2	58.91	65.28	0.0825	83	95	0.8737
6H	357500001	397500000	57.2	60.2	58.91	65.28	0.075	82	95	0.8632
6H	360000001	400000000	58.1	60.2	58.91	65.28	0.0525	75	85	0.8824
6H	362500001	402500000	58.6	60.2	63.9	65.28	0.04	70	85	0.8235
6H	365000001	405000000	59.8	60.3	63.9	65.28	0.0125	82	89	0.9213
6H	367500001	407500000	59.8	60.4	63.9	65.38	0.015	83	90	0.9222
6H	370000001	410000000	59.9	60.6	63.9	65.38	0.0175	81	87	0.931
6H	372500001	412500000	59.9	60.6	63.9	65.38	0.0175	74	81	0.9136
6H	375000001	415000000	59.9	60.6	63.9	65.38	0.0175	75	79	0.9494
6H	377500001	417500000	59.9	60.7	63.9	70.89	0.02	87	76	1.1447
6H	380000001	420000000	59.9	61.7	63.9	70.89	0.045	93	80	1.1625
6H	382500001	422500000	60	62.3	63.9	70.89	0.0575	87	78	1.1154
6H	385000001	425000000	60.1	62.3	63.9	70.89	0.055	85	72	1.1806
6H	387500001	427500000	60.1	62.8	63.9	70.89	0.0675	81	61	1.3279
6H	390000001	430000000	60.2	63.5	63.9	70.89	0.0825	93	70	1.3286
6H	392500001	432500000	60.2	63.5	64.1	70.89	0.0825	96	71	1.3521
6H	395000001	435000000	60.2	63.5	64.1	70.89	0.0825	108	71	1.5211
6H	397500001	437500000	60.2	64.3	64.1	71.97	0.1025	128	79	1.6203
6H	400000001	440000000	60.2	65.3	64.1	72.29	0.1275	132	86	1.5349
6H	402500001	442500000	60.2	65.8	64.1	72.79	0.14	136	84	1.619
6H	405000001	445000000	60.4	65.9	65.38	72.79	0.1375	137	82	1.6707
6H	407500001	447500000	60.6	65.9	65.38	72.79	0.1325	137	81	1.6914
6H	410000001	450000000	60.6	66.1	65.38	72.79	0.1375	158	98	1.6122
6H	412500001	452500000	60.6	66.1	65.38	73.83	0.1375	162	102	1.5882
6H	415000001	455000000	60.6	66.2	65.38	73.83	0.14	169	106	1.5943
6H	417500001	457500000	60.7	66.6	65.38	73.83	0.1475	169	110	1.5364
6H	420000001	460000000	61.8	66.8	69.79	74.18	0.125	173	113	1.531
6H	422500001	462500000	62.3	68.1	69.79	74.18	0.145	185	119	1.5546
6H	425000001	465000000	62.8	68.2	69.79	75.16	0.135	202	128	1.5781
6H	427500001	467500000	62.8	68.3	69.79	75.16	0.1375	211	129	1.6357
6H	430000001	470000000	63.5	68.5	70.19	76.14	0.125	210	125	1.68
6H	432500001	472500000	63.5	70	70.19	78.76	0.1625	215	126	1.7063
6H	435000001	475000000	64.1	72.2	70.99	78.76	0.2025	209	129	1.6202
6H	437500001	477500000	64.4	72.2	72.29	78.76	0.195	187	117	1.5983
6H	440000001	480000000	65.7	72.2	72.39	78.76	0.1625	178	106	1.6792
6H	442500001	482500000	65.9	72.2	72.39	78.76	0.1575	194	118	1.6441
6H	445000001	485000000	65.9	73	72.39	79.45	0.1775	239	137	1.7445
6H	447500001	487500000	65.9	75.5	72.39	83.5	0.24	264	141	1.8723
6H	450000001	490000000	66.1	75.5	72.39	83.5	0.235	242	123	1.9675
6H	452500001	492500000	66.2	75.8	72.39	85.23	0.24	291	140	2.0786
6H	455000001	495000000	66.3	78.1	72.39	85.23	0.295	290	141	2.0567
6H	457500001	497500000	66.8	79.6	73.83	85.23	0.32	304	146	2.0822
6H	460000001	500000000	67.1	85.2	74.18	87.72	0.4525	308	142	2.169
6H	462500001	502500000	68.2	85.9	74.18	92.12	0.4425	307	139	2.2086
6H	465000001	505000000	68.2	86.8	74.18	94.02	0.465	324	146	2.2192
6H	467500001	507500000	68.5	86.8	74.18	94.02	0.4575	314	144	2.1806
6H	470000001	510000000	68.7	93.1	75.16	100.25	0.61	346	157	2.2038
6H	472500001	512500000	71	94.6	76.62	102.03	0.59	354	160	2.2125
6H	475000001	515000000	72.2	95.2	76.62	110.59	0.575	374	162	2.3086
6H	477500001	517500000	72.2	100.4	76.62	110.59	0.705	394	171	2.3041
6H	480000001	520000000	72.2	100.9	76.62	110.79	0.7175	410	181	2.2652
6H	482500001	522500000	73	100.9	78.53	110.79	0.6975	388	166	2.3373
6H	485000001	525000000	74	113.2	79.83	120.49	0.98	440	178	2.4719
6H	487500001	527500000	75.5	113.2	79.83	122.99	0.9425	461	182	2.533
6H	490000001	530000000	75.5	116.2	79.83	126.11	1.0175	513	203	2.5271
6H	492500001	532500000	76.4	118.2	83.73	128.18	1.045	490	190	2.5789
6H	495000001	535000000	78.3	119.1	85.23	133.83	1.02	538	199	2.7035
6H	497500001	537500000	81.3	119.3	87.19	133.83	0.95	557	198	2.8131
6H	500000001	538665920	85.9	126.5	92.12	139.39	1.015	585	200	2.925
7H	1	40000000	0.2	29.8	0.68	38.31	0.74	653	213	3.0657
7H	2500001	42500000	0.4	35.6	0.68	38.31	0.88	639	219	2.9178
7H	5000001	45000000	1.5	36.4	1.78	38.31	0.8725	625	218	2.867
7H	7500001	47500000	3.8	37.6	4.52	43.38	0.845	563	213	2.6432
7H	10000001	50000000	12.8	38.9	5.51	46.89	0.6525	547	222	2.464
7H	12500001	52500000	12.8	41.4	5.51	48.86	0.715	488	212	2.3019
7H	15000001	55000000	12.8	44.6	15.44	51.01	0.795	431	201	2.1443
7H	17500001	57500000	15.4	45.4	15.62	53	0.75	463	204	2.2696
7H	20000001	60000000	17.6	46.4	16.78	53	0.72	417	189	2.2063
7H	22500001	62500000	20.8	47.7	26.72	56.73	0.6725	429	197	2.1777
7H	25000001	65000000	21.8	47.9	28.62	56.73	0.6525	397	188	2.1117
7H	27500001	67500000	23	49.7	29.49	57.83	0.6675	379	190	1.9947
7H	30000001	70000000	24.1	50.3	29.62	57.83	0.655	369	181	2.0387
7H	32500001	72500000	24.5	52.3	32.81	60.43	0.695	375	182	2.0604
7H	35000001	75000000	28.7	52.9	34.74	60.43	0.605	348	172	2.0233
7H	37500001	77500000	29.8	54.8	34.74	66.61	0.625	357	175	2.04
7H	40000001	80000000	30.6	54.8	34.74	66.61	0.605	344	169	2.0355
7H	42500001	82500000	36.1	55	38.31	66.61	0.4725	335	170	1.9706
7H	45000001	85000000	37.6	56.4	38.31	66.61	0.47	338	176	1.9205
7H	47500001	87500000	38.8	56.4	44.58	66.61	0.44	307	157	1.9554
7H	50000001	90000000	40.9	59.3	48.74	66.61	0.46	273	140	1.95
7H	52500001	92500000	43.8	61.5	50.76	67.69	0.4425	277	142	1.9507
7H	55000001	95000000	45.4	61.8	52.01	67.69	0.41	267	142	1.8803
7H	57500001	97500000	46.4	62.1	54.63	67.69	0.3925	239	145	1.6483
7H	60000001	100000000	46.4	62.4	54.63	71.76	0.4	256	145	1.7655
7H	62500001	102500000	47.9	62.4	55.93	78.07	0.3625	226	138	1.6377
7H	65000001	105000000	48	62.8	56.23	78.07	0.37	221	139	1.5899
7H	67500001	107500000	49.8	64	56.83	78.07	0.355	217	136	1.5956
7H	70000001	110000000	50.7	64.2	57.99	78.07	0.3375	225	141	1.5957
7H	72500001	112500000	52.5	64.5	60.37	78.07	0.3	191	131	1.458
7H	75000001	115000000	53.2	64.8	60.37	78.07	0.29	200	133	1.5038
7H	77500001	117500000	54.8	65.4	62.19	78.07	0.265	200	140	1.4286
7H	80000001	120000000	54.8	65.5	62.19	78.07	0.2675	216	145	1.4897
7H	82500001	122500000	55.9	66.1	64.56	78.07	0.255	207	135	1.5333
7H	85000001	125000000	57.9	66.4	65.05	78.07	0.2125	218	131	1.6641
7H	87500001	127500000	57.9	67.2	65.05	78.07	0.2325	241	143	1.6853
7H	90000001	130000000	59.6	67.3	67.69	78.07	0.1925	253	148	1.7095
7H	92500001	132500000	61.8	67.4	67.69	78.07	0.14	241	139	1.7338
7H	95000001	135000000	62	67.4	67.69	78.07	0.135	236	137	1.7226
7H	97500001	137500000	62.4	67.4	67.99	78.07	0.125	236	131	1.8015
7H	100000001	140000000	62.4	67.4	69.84	78.07	0.125	222	133	1.6692
7H	102500001	142500000	62.4	67.6	69.84	74.84	0.13	224	130	1.7231
7H	105000001	145000000	62.9	67.6	69.84	74.84	0.1175	220	130	1.6923
7H	107500001	147500000	64	67.7	69.84	74.84	0.0925	227	130	1.7462
7H	110000001	150000000	64.2	67.7	69.84	74.84	0.0875	205	124	1.6532
7H	112500001	152500000	64.8	67.7	69.84	74.84	0.0725	207	126	1.6429
7H	115000001	155000000	65.1	67.8	69.84	74.84	0.0675	193	118	1.6356
7H	117500001	157500000	65.4	67.8	71.76	74.84	0.06	176	103	1.7087
7H	120000001	160000000	65.8	67.8	71.76	74.84	0.05	166	101	1.6436
7H	122500001	162500000	66.1	67.8	73.16	76.99	0.0425	155	98	1.5816
7H	125000001	165000000	66.4	68.1	73.52	76.99	0.0425	143	100	1.43
7H	127500001	167500000	67.3	68.1	73.52	76.99	0.02	125	93	1.3441
7H	130000001	170000000	67.4	68.1	73.52	76.99	0.0175	115	86	1.3372
7H	132500001	172500000	67.4	68.1	73.52	76.99	0.0175	114	86	1.3256
7H	135000001	175000000	67.4	68.1	73.52	76.99	0.0175	135	89	1.5169
7H	137500001	177500000	67.4	68.2	73.52	76.99	0.02	125	88	1.4205
7H	140000001	180000000	67.6	68.4	73.52	78.07	0.02	124	84	1.4762
7H	142500001	182500000	67.6	69	73.52	78.07	0.035	124	88	1.4091
7H	145000001	185000000	67.7	69.3	73.52	78.07	0.04	135	88	1.5341
7H	147500001	187500000	67.7	69.3	73.52	78.07	0.04	120	85	1.4118
7H	150000001	190000000	67.7	69.3	73.52	78.07	0.04	120	88	1.3636
7H	152500001	192500000	67.8	69.3	73.52	78.07	0.0375	105	77	1.3636
7H	155000001	195000000	67.8	69.3	73.52	78.07	0.0375	120	93	1.2903
7H	157500001	197500000	67.8	69.3	73.52	78.07	0.0375	120	94	1.2766
7H	160000001	200000000	67.8	69.5	73.52	78.07	0.0425	120	95	1.2632
7H	162500001	202500000	67.9	69.5	73.52	78.07	0.04	114	91	1.2527
7H	165000001	205000000	68.1	69.5	74.51	78.07	0.035	111	91	1.2198
7H	167500001	207500000	68.1	69.9	74.51	78.07	0.045	109	92	1.1848
7H	170000001	210000000	68.1	70	74.51	78.07	0.0475	112	93	1.2043
7H	172500001	212500000	68.1	70.2	74.81	78.07	0.0525	112	94	1.1915
7H	175000001	215000000	68.1	70.2	74.81	78.07	0.0525	93	90	1.0333
7H	177500001	217500000	68.4	70.2	74.81	78.07	0.045	99	89	1.1124
7H	180000001	220000000	68.8	70.2	76.06	78.07	0.035	92	85	1.0824
7H	182500001	222500000	69.1	70.2	76.06	78.07	0.0275	92	81	1.1358
7H	185000001	225000000	69.3	70.2	76.06	78.07	0.0225	77	78	0.9872
7H	187500001	227500000	69.3	70.2	76.06	78.07	0.0225	77	75	1.0267
7H	190000001	230000000	69.3	70.2	76.06	78.07	0.0225	90	83	1.0843
7H	192500001	232500000	69.3	70.2	76.06	78.07	0.0225	100	91	1.0989
7H	195000001	235000000	69.3	70.2	76.06	78.07	0.0225	85	77	1.1039
7H	197500001	237500000	69.4	70.4	76.06	78.07	0.025	89	79	1.1266
7H	200000001	240000000	69.4	70.4	78.07	78.07	0.025	90	78	1.1538
7H	202500001	242500000	69.4	70.5	78.07	78.07	0.0275	89	80	1.1125
7H	205000001	245000000	69.7	70.5	78.07	78.07	0.02	84	73	1.1507
7H	207500001	247500000	70	70.5	78.07	78.07	0.0125	81	70	1.1571
7H	210000001	250000000	70	70.6	78.07	78.07	0.015	75	66	1.1364
7H	212500001	252500000	70.2	70.7	78.07	78.07	0.0125	80	72	1.1111
7H	215000001	255000000	70.2	70.7	78.07	78.07	0.0125	81	76	1.0658
7H	217500001	257500000	70.2	70.7	78.07	78.07	0.0125	74	72	1.0278
7H	220000001	260000000	70.2	70.7	78.07	78.07	0.0125	77	79	0.9747
7H	222500001	262500000	70.2	70.7	78.07	78.07	0.0125	76	83	0.9157
7H	225000001	265000000	70.2	70.7	78.07	78.07	0.0125	80	84	0.9524
7H	227500001	267500000	70.2	70.7	78.07	78.07	0.0125	80	86	0.9302
7H	230000001	270000000	70.2	70.7	78.07	78.07	0.0125	69	79	0.8734
7H	232500001	272500000	70.2	70.7	78.07	78.07	0.0125	71	76	0.9342
7H	235000001	275000000	70.3	70.7	78.07	78.07	0.01	70	79	0.8861
7H	237500001	277500000	70.3	70.7	78.07	78.07	0.01	64	75	0.8533
7H	240000001	280000000	70.3	70.7	78.07	78.07	0.01	63	76	0.8289
7H	242500001	282500000	70.5	70.7	76.85	78.07	0.005	73	80	0.9125
7H	245000001	285000000	70.5	70.7	76.85	78.07	0.005	74	83	0.8916
7H	247500001	287500000	70.5	70.7	76.85	78.07	0.005	78	87	0.8966
7H	250000001	290000000	70.7	70.7	76.85	78.07	0	75	88	0.8523
7H	252500001	292500000	70.7	70.7	76.85	78.07	0	73	82	0.8902
7H	255000001	295000000	70.7	70.7	76.85	78.07	0	76	81	0.9383
7H	257500001	297500000	70.7	70.7	76.85	78.07	0	79	82	0.9634
7H	260000001	300000000	70.7	70.7	76.85	78.07	0	84	87	0.9655
7H	262500001	302500000	70.7	70.7	76.85	78.07	0	82	83	0.988
7H	265000001	305000000	70.7	70.7	76.85	78.07	0	81	85	0.9529
7H	267500001	307500000	70.7	70.7	76.85	78.07	0	81	86	0.9419
7H	270000001	310000000	70.7	70.8	76.85	78.07	0.0025	81	87	0.931
7H	272500001	312500000	70.6	70.8	76.85	78.07	0.005	74	87	0.8506
7H	275000001	315000000	70.6	70.8	76.85	78.07	0.005	84	91	0.9231
7H	277500001	317500000	70.6	70.8	76.85	78.07	0.005	84	94	0.8936
7H	280000001	320000000	70.6	70.8	76.85	78.07	0.005	82	92	0.8913
7H	282500001	322500000	70.6	70.8	76.85	78.07	0.005	78	94	0.8298
7H	285000001	325000000	70.6	70.8	76.85	78.07	0.005	76	90	0.8444
7H	287500001	327500000	70.6	71	76.85	78.07	0.01	77	86	0.8953
7H	290000001	330000000	70.6	71	76.85	78.07	0.01	85	90	0.9444
7H	292500001	332500000	70.6	71	76.85	78.07	0.01	79	89	0.8876
7H	295000001	335000000	70.6	71	76.85	78.07	0.01	74	84	0.881
7H	297500001	337500000	70.6	71	76.85	78.07	0.01	82	88	0.9318
7H	300000001	340000000	70.6	71	76.85	78.07	0.01	79	85	0.9294
7H	302500001	342500000	70.6	71	76.85	78.07	0.01	92	85	1.0824
7H	305000001	345000000	70.6	71	76.85	78.07	0.01	95	82	1.1585
7H	307500001	347500000	70.6	71	78.07	78.07	0.01	97	87	1.1149
7H	310000001	350000000	70.6	71	78.07	78.07	0.01	97	86	1.1279
7H	312500001	352500000	70.7	71	78.07	78.07	0.0075	93	82	1.1341
7H	315000001	355000000	70.7	71	78.07	78.07	0.0075	86	76	1.1316
7H	317500001	357500000	70.7	71	78.07	78.07	0.0075	83	71	1.169
7H	320000001	360000000	70.7	71	78.07	78.07	0.0075	80	68	1.1765
7H	322500001	362500000	70.8	71	78.07	78.07	0.005	76	66	1.1515
7H	325000001	365000000	70.8	71	78.07	78.07	0.005	84	72	1.1667
7H	327500001	367500000	70.8	71	78.07	78.07	0.005	91	79	1.1519
7H	330000001	370000000	70.8	71	78.07	78.07	0.005	87	76	1.1447
7H	332500001	372500000	70.8	71	78.07	78.07	0.005	88	82	1.0732
7H	335000001	375000000	70.9	71	78.07	78.07	0.0025	84	82	1.0244
7H	337500001	377500000	70.9	71	78.07	78.07	0.0025	76	81	0.9383
7H	340000001	380000000	71	71	78.07	78.07	0	86	81	1.0617
7H	342500001	382500000	71	71	78.07	78.07	0	83	80	1.0375
7H	345000001	385000000	71	71	78.07	78.07	0	89	84	1.0595
7H	347500001	387500000	71	71	78.07	78.07	0	96	76	1.2632
7H	350000001	390000000	71	71	78.07	78.07	0	98	77	1.2727
7H	352500001	392500000	71	71	78.07	78.07	0	98	79	1.2405
7H	355000001	395000000	71	71	78.07	78.07	0	93	79	1.1772
7H	357500001	397500000	71	71	78.07	78.07	0	99	85	1.1647
7H	360000001	400000000	71	71	78.07	78.07	0	100	87	1.1494
7H	362500001	402500000	71	71	78.07	78.07	0	101	94	1.0745
7H	365000001	405000000	71	71	78.07	78.07	0	101	99	1.0202
7H	367500001	407500000	71	71.1	78.07	81.07	0.0025	94	93	1.0108
7H	370000001	410000000	71	71.1	78.07	81.07	0.0025	90	90	1
7H	372500001	412500000	71	72.5	78.07	81.07	0.0375	90	90	1
7H	375000001	415000000	71	72.5	78.07	81.07	0.0375	91	92	0.9891
7H	377500001	417500000	71	73.1	78.07	81.07	0.0525	95	96	0.9896
7H	380000001	420000000	71	73.1	78.07	81.07	0.0525	86	90	0.9556
7H	382500001	422500000	71	73.3	78.07	81.07	0.0575	89	93	0.957
7H	385000001	425000000	71	73.4	78.07	84.86	0.06	105	98	1.0714
7H	387500001	427500000	71	73.6	78.07	84.86	0.065	100	103	0.9709
7H	390000001	430000000	71	73.8	78.07	84.86	0.07	101	101	1
7H	392500001	432500000	71	74	78.07	84.86	0.075	110	109	1.0092
7H	395000001	435000000	71	74.2	78.07	84.86	0.08	124	112	1.1071
7H	397500001	437500000	71	74.3	78.07	84.86	0.0825	125	112	1.1161
7H	400000001	440000000	71	74.3	78.07	84.86	0.0825	128	111	1.1532
7H	402500001	442500000	71	74.3	78.07	84.86	0.0825	140	100	1.4
7H	405000001	445000000	71	74.3	78.07	84.86	0.0825	133	93	1.4301
7H	407500001	447500000	71.1	74.3	78.07	84.86	0.08	140	95	1.4737
7H	410000001	450000000	72.5	74.3	78.07	84.86	0.045	140	98	1.4286
7H	412500001	452500000	72.5	74.3	78.07	84.86	0.045	139	91	1.5275
7H	415000001	455000000	73.1	74.4	78.07	84.86	0.0325	142	93	1.5269
7H	417500001	457500000	73.1	75.2	78.07	84.86	0.0525	138	90	1.5333
7H	420000001	460000000	73.2	75.2	78.07	84.86	0.05	131	87	1.5057
7H	422500001	462500000	73.3	75.5	79.37	84.86	0.055	135	99	1.3636
7H	425000001	465000000	73.6	75.8	79.37	82.16	0.055	132	92	1.4348
7H	427500001	467500000	73.7	76.3	79.37	82.99	0.065	141	100	1.41
7H	430000001	470000000	73.8	76.6	79.37	83.09	0.07	144	107	1.3458
7H	432500001	472500000	74.1	76.6	79.37	83.09	0.0625	138	99	1.3939
7H	435000001	475000000	74.3	76.6	79.37	83.09	0.0575	127	95	1.3368
7H	437500001	477500000	74.3	76.6	79.37	83.09	0.0575	122	95	1.2842
7H	440000001	480000000	74.3	76.6	79.37	83.09	0.0575	126	104	1.2115
7H	442500001	482500000	74.3	76.7	79.37	83.19	0.06	122	110	1.1091
7H	445000001	485000000	74.3	76.9	79.37	83.19	0.065	127	113	1.1239
7H	447500001	487500000	74.3	76.9	79.37	83.19	0.065	117	111	1.0541
7H	450000001	490000000	74.3	77.3	82.16	83.23	0.075	129	110	1.1727
7H	452500001	492500000	74.4	77.3	82.16	84.09	0.0725	132	112	1.1786
7H	455000001	495000000	75.2	77.3	82.16	84.09	0.0525	130	108	1.2037
7H	457500001	497500000	75.3	77.3	82.16	84.09	0.05	142	112	1.2679
7H	460000001	500000000	75.3	77.4	82.16	84.09	0.0525	151	122	1.2377
7H	462500001	502500000	75.6	77.8	82.16	84.86	0.055	148	114	1.2982
7H	465000001	505000000	76	78	82.16	84.86	0.05	130	113	1.1504
7H	467500001	507500000	76.6	78	82.16	84.86	0.035	117	100	1.17
7H	470000001	510000000	76.6	78.1	82.16	84.86	0.0375	137	105	1.3048
7H	472500001	512500000	76.6	79.8	82.16	87.29	0.08	148	120	1.2333
7H	475000001	515000000	76.6	80.1	82.16	87.29	0.0875	153	127	1.2047
7H	477500001	517500000	76.6	84.1	82.16	87.29	0.1875	172	128	1.3438
7H	480000001	520000000	76.6	84.4	82.99	87.29	0.195	184	131	1.4046
7H	482500001	522500000	76.8	85	83.23	95.02	0.205	193	132	1.4621
7H	485000001	525000000	76.9	86	83.23	95.7	0.2275	194	129	1.5039
7H	487500001	527500000	76.9	86	83.23	95.7	0.2275	198	128	1.5469
7H	490000001	530000000	77.3	86.4	84.09	95.7	0.2275	207	136	1.5221
7H	492500001	532500000	77.3	87.9	84.09	95.7	0.265	214	138	1.5507
7H	495000001	535000000	77.3	88.9	84.09	95.7	0.29	228	142	1.6056
7H	497500001	537500000	77.3	92.1	84.09	102.19	0.37	239	144	1.6597
7H	500000001	540000000	77.4	96.4	84.79	102.19	0.475	246	148	1.6622
7H	502500001	542500000	78	97.3	84.79	107.9	0.4825	253	145	1.7448
7H	505000001	545000000	78.1	97.8	85.87	109	0.4925	275	158	1.7405
7H	507500001	547500000	78.1	98.3	85.87	109.74	0.505	288	175	1.6457
7H	510000001	550000000	78.4	100	85.87	110.97	0.54	284	169	1.6805
7H	512500001	552500000	79.8	102.2	86.89	112.29	0.56	282	157	1.7962
7H	515000001	555000000	81.4	103.5	92	112.29	0.5525	280	150	1.8667
7H	517500001	557500000	84.4	104	92	114.1	0.49	302	166	1.8193
7H	520000001	560000000	84.6	107.1	92	117.1	0.5625	283	155	1.8258
7H	522500001	562500000	86	108.1	92	118.7	0.5525	295	157	1.879
7H	525000001	565000000	86	110.3	92	118.7	0.6075	305	167	1.8263
7H	527500001	567500000	86	116.1	92	119.33	0.7525	340	172	1.9767
7H	530000001	570000000	86.9	118.3	98.14	130.61	0.785	348	170	2.0471
7H	532500001	572500000	88.9	120.4	98.14	135.11	0.7875	393	183	2.1475
7H	535000001	575000000	89.6	120.8	98.14	138.76	0.78	411	193	2.1295
7H	537500001	577500000	93.8	123.9	107.7	141.37	0.7525	409	187	2.1872
7H	540000001	580000000	97.1	124.6	107.7	142.94	0.6875	428	181	2.3646
7H	542500001	582500000	97.3	126	108.18	143.14	0.7175	418	176	2.375
7H	545000001	585000000	98.3	127.2	108.29	146.83	0.7225	423	177	2.3898
7H	547500001	587500000	98.6	127.2	110.09	146.83	0.715	410	160	2.5625
7H	550000001	590000000	102.2	131.6	112.29	151.66	0.735	464	174	2.6667
7H	552500001	592500000	103.5	132.7	112.7	156.69	0.73	506	182	2.7802
7H	555000001	595000000	103.5	137	112.7	158.94	0.8375	554	197	2.8122
7H	557500001	597500000	106.5	140.4	117.1	166.51	0.8475	573	190	3.0158
7H	560000001	600000000	108.1	140.9	117.1	166.51	0.82	633	200	3.165
7H	562500001	601156960	109.9	140.9	118.45	167.58	0.775	645	204	3.1618
