# Supplementary material for: Sequencing of 15 622 gene‐bearing BACs clarifies the gene‐dense regions of the barley genome
Source: Plant J. 2015 Sep 21;84(1):216–27. doi: 10.1111/tpj.12959 (PMC5014227; doi:10.1111/tpj.12959)
Supplement: Supplementary file 12 — Data S3. List of BAC clones from the Yu et al. (2000) library sequenced by institutions other than UCR and whose sequences have been added to HarvEST:Barley. [file TPJ-84-216-s012.xlsx]

## Sheet: Sheet1
Data S3. List of BAC clones from the Yu et al. (2000) library that have been sequenced by institutions other than UCR and whose sequences have been added to HarvEST:Barley. Some of these BACs are part of our MTP gene-bearing BAC set and, hence, have been also sequenced as part of this study. IBSC=sequences published in IBSC (2012); JGI=sequenced at the Hudson Alpha Institute using Sanger sequenci…
BAC clone	Sequence source	UCR sequenced
0001A06	IBSC
0001C16	IBSC	yes
0001E21	IBSC
0001I12	IBSC
0001I24	IBSC
0001M07	IBSC	yes
0002D08	IBSC
0002M14	IBSC
0003F18	IBSC	yes
0003J10	IBSC
0005H04	IBSC
0006E21	IBSC
0008G07	IBSC
0008H15	IBSC	yes
0009H07	IBSC
0010L22	IBSC	yes
0010P16	IBSC	yes
0011A03	IBSC
0011A10	IBSC
0011G19	IBSC	yes
0011P07	IBSC	yes
0012C22	IBSC
0012E19	IBSC	yes
0012J01	IBSC	yes
0012M04	IBSC	yes
0013A14	IBSC
0013E01	IBSC
0013L07	IBSC
0014J20	IBSC	yes
0014K03	IBSC
0014P04	IBSC	yes
0014P23	IBSC
0015A05	IBSC
0015G04	IBSC
0016H06	IBSC
0016L08	IBSC
0017A24	IBSC
0018A07	IBSC
0018A09	IBSC
0018F12	IBSC
0019F20	IBSC	yes
0019J10	IBSC	yes
0020C18	IBSC
0020O14	IBSC	yes
0021A23	IBSC
0021J02	IBSC
0022C13	IBSC
0022J09	IBSC	yes
0023C11	IBSC
0023O07	IBSC
0024A03	IBSC
0024H03	IBSC	yes
0024I07	IBSC
0025F12	IBSC
0025J19	IBSC
0025K21	IBSC	yes
0025N11	IBSC	yes
0026J15	IBSC
0026M17	IBSC
0027F01	IBSC
0027H10	IBSC
0027H21	IBSC
0027N20	IBSC
0028A21	IBSC
0028G15	IBSC
0029I02	IBSC
0030H04	IBSC
0030M22	IBSC
0030O17	IBSC
0030P07	IBSC
0031B22	IBSC	yes
0031D13	IBSC	yes
0031L21	IBSC	yes
0031M17	IBSC
0031M18	IBSC
0031N04	IBSC	yes
0031P10	IBSC	yes
0032F09	IBSC
0032F19	IBSC
0032H19	IBSC
0032P18	IBSC
0034H02	IBSC
0034L04	IBSC	yes
0035B11	IBSC
0035D04	IBSC
0035G18	IBSC
0035J07	IBSC	yes
0035K02	IBSC	yes
0036B08	IBSC
0036E12	IBSC
0036K08	IBSC
0036K15	IBSC	yes
0036M10	IBSC	yes
0037F21	IBSC
0038A06	IBSC
0039D07	IBSC
0039M20	IBSC
0039O23	IBSC
0040A07	IBSC
0040F06	IBSC
0040G09	IBSC
0040J20	IBSC	yes
0041J11	IBSC	yes
0041O06	IBSC
0041P22	IBSC
0042A11	IBSC
0042D03	IBSC
0042E06	IBSC	yes
0042E17	IBSC	yes
0042F23	IBSC
0042G13	IBSC
0042I08	IBSC
0042K01	IBSC
0043D18	IBSC
0043D24	IBSC
0043E01	IBSC	yes
0043I12	IBSC
0043M24	IBSC
0043N07	IBSC
0043N10	IBSC	yes
0043P04	IBSC
0044A15	IBSC
0044B07	IBSC	yes
0044B14	IBSC	yes
0044E24	IBSC	yes
0044F04	IBSC
0045C17	IBSC	yes
0045J10	IBSC
0045K16	IBSC
0045L09	IBSC
0046A13	IBSC	yes
0046A20	IBSC
0046H04	IBSC
0046L07	IBSC	yes
0046L24	IBSC
0047K16	IBSC	yes
0047K17	IBSC	yes
0047M16	IBSC
0048H08	IBSC
0048J19	IBSC	yes
0048N22	IBSC
0048N23	IBSC
0048P10	IBSC
0049F03	IBSC	yes
0049H17	IBSC
0049I08	IBSC
0049K16	IBSC
0049L17	IBSC	yes
0049O17	IBSC	yes
0050B22	IBSC
0050E12	IBSC
0050I14	IBSC	yes
0050I22	IBSC
0050I23	IBSC	yes
0050O21	IBSC
0051C23	IBSC
0051G21	IBSC
0051H20	IBSC	yes
0051K04	IBSC
0051O02	IBSC
0052A09	IBSC
0052F09	IBSC
0052L22	IBSC	yes
0052O07	IBSC	yes
0052P22	IBSC
0053A07	IBSC
0053C09	IBSC	yes
0053D01	IBSC
0053D10	IBSC	yes
0053E11	IBSC
0053F17	IBSC	yes
0053G10	IBSC
0053I19	IBSC	yes
0053M06	IBSC	yes
0053N17	IBSC	yes
0053O14	IBSC
0053O21	IBSC
0054B04	IBSC	yes
0054D15	IBSC
0054E18	IBSC
0054K12	IBSC
0054L24	IBSC
0055O11	IBSC
0056B13	IBSC
0056L11	IBSC
0056M07	IBSC
0056O10	IBSC
0057A13	IBSC
0057E18	IBSC
0057K11	IBSC
0057N08	IBSC
0057N21	IBSC
0058K05	IBSC
0058L24	IBSC
0058M14	IBSC	yes
0058N24	IBSC
0059A15	IBSC
0059D24	IBSC
0059O14	IBSC
0060B08	IBSC
0060C09	IBSC
0060L16	IBSC
0060P13	IBSC
0061E11	IBSC	yes
0062B20	IBSC	yes
0062K01	IBSC	yes
0063C15	IBSC	yes
0063E11	IBSC	yes
0063F02	IBSC	yes
0063J11	IBSC
0063L16	IBSC
0063L19	IBSC
0064A24	IBSC
0064C17	IBSC	yes
0064D24	IBSC	yes
0064K13	IBSC	yes
0064P01	IBSC
0064P06	IBSC
0065L12	IBSC
0066A11	IBSC	yes
0066H13	IBSC	yes
0066M09	IBSC
0067D11	IBSC
0067D13	IBSC	yes
0067I03	IBSC
0067O21	IBSC
0068A17	IBSC	yes
0068C05	IBSC	yes
0068J24	IBSC
0069E04	IBSC
0069G11	IBSC	yes
0069H17	IBSC
0069J10	IBSC
0069J13	IBSC	yes
0069P01	IBSC
0070B16	IBSC
0070C16	IBSC
0070E23	IBSC	yes
0070H19	IBSC	yes
0070H23	IBSC
0070K11	IBSC
0070M16	IBSC
0070N01	IBSC
0070O09	IBSC
0070P02	IBSC
0071B18	IBSC	yes
0071D10	IBSC
0071G19	IBSC	yes
0071H04	IBSC	yes
0071I24	IBSC	yes
0071K15	IBSC
0072B09	IBSC
0072B13	IBSC
0072B17	IBSC	yes
0072B22	IBSC
0072C24	IBSC
0072D11	IBSC
0072G06	IBSC
0072I04	IBSC
0073E07	IBSC
0073N08	IBSC
0073N22	IBSC
0073O19	IBSC	yes
0073P13	IBSC
0074D06	IBSC
0074E02	IBSC	yes
0074L11	IBSC	yes
0074P04	IBSC
0075I10	IBSC	yes
0075J11	IBSC
0075K13	IBSC	yes
0075P20	IBSC
0076B02	IBSC	yes
0076E17	IBSC
0076H08	IBSC	yes
0076N21	IBSC
0077C04	IBSC
0077D13	IBSC	yes
0077G20	IBSC
0077H24	IBSC	yes
0077I01	IBSC
0077M03	IBSC	yes
0077M08	IBSC	yes
0077O02	IBSC	yes
0077O07	IBSC
0078C16	IBSC
0078E01	IBSC	yes
0078E14	IBSC
0078E19	IBSC	yes
0078K03	IBSC	yes
0079B20	IBSC	yes
0079C19	IBSC	yes
0079C23	IBSC
0079L17	IBSC	yes
0079N20	IBSC
0080C10	IBSC
0080C15	IBSC
0080F21	IBSC
0080G10	IBSC
0080H05	IBSC
0080J19	IBSC
0080M15	IBSC	yes
0081A19	IBSC	yes
0081D16	IBSC
0081E16	IBSC
0081F11	IBSC
0081H11	IBSC
0081J02	IBSC
0081L09	IBSC	yes
0081N23	IBSC
0082I01	IBSC	yes
0083G20	IBSC
0083L01	IBSC
0084D16	IBSC
0084I05	IBSC
0084J04	IBSC
0084K24	IBSC
0084P14	IBSC
0085C18	IBSC
0085D01	IBSC	yes
0085H11	IBSC
0085I21	IBSC	yes
0085J09	IBSC	yes
0085O13	IBSC
0086B05	IBSC
0086B15	IBSC
0086N02	IBSC
0086N04	IBSC
0087B21	IBSC
0087E03	IBSC
0087J10	IBSC	yes
0087N02	IBSC
0087N03	IBSC
0089D14	IBSC
0089O20	IBSC	yes
0090A22	IBSC
0090F15	IBSC
0090I21	IBSC
0090K18	IBSC	yes
0091A12	IBSC	yes
0091B06	IBSC
0091G07	IBSC
0091P14	IBSC
0092F20	IBSC
0092N07	IBSC
0093C01	IBSC
0093E12	IBSC
0093G11	IBSC
0093H08	IBSC
0093K17	IBSC
0093K18	IBSC
0093L13	IBSC	yes
0093P13	IBSC
0094C12	IBSC
0094C23	IBSC	yes
0094D13	IBSC	yes
0094F03	IBSC
0094H12	IBSC
0094K05	IBSC	yes
0094K08	IBSC
0095B01	IBSC
0095F14	IBSC
0095K12	IBSC
0095N12	IBSC
0095N17	IBSC
0095P22	IBSC	yes
0096B15	IBSC	yes
0097I02	IBSC
0098M07	IBSC	yes
0098N16	IBSC
0099A02	IBSC	yes
0099G23	IBSC
0100D09	IBSC
0100G24	IBSC
0100M09	IBSC
0100P08	IBSC
0101O12	IBSC
0102G09	IBSC
0103M22	IBSC
0105J02	IBSC
0105O16	IBSC
0106A23	IBSC
0106J14	IBSC	yes
0107B18	IBSC
0107F17	IBSC
0107H17	IBSC
0107I03	IBSC	yes
0108F23	IBSC
0108J06	IBSC	yes
0109C21	IBSC
0110K15	IBSC
0110M05	IBSC	yes
0110M20	IBSC	yes
0110P04	IBSC
0112C01	IBSC
0112C02	IBSC
0112C20	IBSC
0112I17	IBSC
0112O17	IBSC	yes
0113O23	IBSC
0113P23	IBSC
0114I01	IBSC	yes
0114P16	IBSC	yes
0116P12	IBSC	yes
0119G03	IBSC
0119G10	IBSC
0119I01	IBSC
0120B18	IBSC
0120L08	IBSC
0120P15	IBSC
0120P23	IBSC
0121M20	IBSC	yes
0122P18	IBSC
0123E09	IBSC
0124D08	IBSC
0124D14	IBSC
0124D20	IBSC
0124E20	IBSC
0124H11	IBSC
0124I18	IBSC
0124K14	IBSC
0125A13	IBSC
0125F18	IBSC
0125H11	IBSC	yes
0125I07	IBSC
0125P05	IBSC
0126J17	IBSC
0126M14	IBSC
0126N20	IBSC
0126N22	IBSC
0126P17	IBSC
0127E19	IBSC
0127H11	IBSC
0127M19	IBSC
0127P18	IBSC
0128B05	IBSC	yes
0128C22	IBSC	yes
0130B07	IBSC
0130C03	IBSC
0130C07	IBSC
0130L02	IBSC	yes
0131B09	IBSC	yes
0131C19	IBSC
0131C23	IBSC
0131E05	IBSC	yes
0131H09	IBSC	yes
0131H15	IBSC
0131J02	IBSC
0131N23	IBSC
0131O19	IBSC
0132D05	IBSC
0132F11	IBSC	yes
0132P03	IBSC
0133A21	IBSC
0133G12	IBSC	yes
0133I23	IBSC	yes
0133M15	IBSC
0133N18	IBSC	yes
0134M06	IBSC
0134O24	IBSC
0135B11	IBSC	yes
0135D02	IBSC
0135I04	IBSC
0135J22	IBSC	yes
0135M05	IBSC
0135P20	IBSC	yes
0136D16	IBSC	yes
0136F21	IBSC
0136J06	IBSC
0136P05	IBSC
0136P21	IBSC
0137C08	IBSC	yes
0137K14	IBSC	yes
0138C03	IBSC	yes
0138D15	IBSC
0138L06	IBSC
0138N20	IBSC
0139D06	IBSC
0139J20	IBSC
0139M03	IBSC
0139O18	IBSC	yes
0140F17	IBSC
0140G05	IBSC
0140I07	IBSC
0140L17	IBSC
0141I09	IBSC
0141K03	IBSC	yes
0142A22	IBSC	yes
0142D21	IBSC
0142F09	IBSC	yes
0142G19	IBSC
0142M19	IBSC
0143D02	IBSC
0143F18	IBSC
0143M09	IBSC
0143O10	IBSC	yes
0144D15	IBSC
0144G01	IBSC	yes
0144J02	IBSC	yes
0145N01	IBSC
0146B05	IBSC
0146L24	IBSC	yes
0147A04	IBSC	yes
0147B22	IBSC	yes
0147D21	IBSC
0147I15	IBSC	yes
0148A01	IBSC	yes
0148B23	IBSC	yes
0148E17	IBSC
0149F13	IBSC	yes
0150E19	IBSC
0150K03	IBSC
0151E05	IBSC	yes
0151K05	IBSC
0151L01	IBSC	yes
0152B02	IBSC	yes
0152P16	IBSC
0153A21	IBSC	yes
0153K06	IBSC
0155C12	IBSC
0156D07	IBSC	yes
0156I22	IBSC	yes
0156J02	IBSC
0156L10	IBSC
0157C07	IBSC
0157G20	IBSC
0158H07	IBSC
0158H24	IBSC
0158P01	IBSC	yes
0159C12	IBSC	yes
0159O10	IBSC
0160F22	IBSC	yes
0160H23	IBSC
0160J09	IBSC	yes
0160L07	IBSC
0160M05	IBSC	yes
0161E16	IBSC
0161J01	IBSC
0161L21	IBSC
0161P04	IBSC
0162G11	IBSC
0162L17	IBSC
0162L20	IBSC
0162M06	IBSC	yes
0163D24	IBSC
0163E15	IBSC	yes
0163F12	IBSC
0164G23	IBSC	yes
0164N02	IBSC
0164O16	IBSC
0165G19	IBSC	yes
0165I20	IBSC
0165L11	IBSC
0166J11	IBSC	yes
0167B05	IBSC
0167H01	IBSC	yes
0167K14	IBSC
0167L10	IBSC
0168G17	IBSC
0168L19	IBSC
0168M08	IBSC	yes
0169M06	IBSC	yes
0170F03	IBSC
0170F24	IBSC
0170I07	IBSC
0170L06	IBSC
0170L23	IBSC
0170O15	IBSC	yes
0171E16	IBSC
0171K02	IBSC	yes
0172C17	IBSC
0172C19	IBSC	yes
0172L24	IBSC
0172P21	IBSC	yes
0173A08	IBSC
0173G09	IBSC
0173H15	IBSC
0173I20	IBSC	yes
0173I24	IBSC
0173N22	IBSC
0174A02	IBSC
0174A19	IBSC	yes
0174B19	IBSC
0174C10	IBSC
0174D12	IBSC	yes
0174E18	IBSC
0174G16	IBSC	yes
0174M08	IBSC	yes
0175E17	IBSC
0175J01	IBSC	yes
0176B23	IBSC
0176N06	IBSC	yes
0177E23	IBSC	yes
0178G18	IBSC	yes
0178I23	IBSC	yes
0178J06	IBSC
0179F19	IBSC	yes
0180C11	IBSC
0180H21	IBSC
0180I22	IBSC
0180J01	IBSC
0181D12	IBSC	yes
0181D19	IBSC	yes
0182I24	IBSC
0182J03	IBSC
0183I03	IBSC
0183M07	IBSC
0183N14	IBSC	yes
0183N16	IBSC	yes
0184G09	IBSC
0184H13	IBSC
0184I13	IBSC
0184J07	IBSC
0185D04	IBSC	yes
0185K22	IBSC	yes
0185M11	IBSC
0186C02	IBSC
0186D19	IBSC	yes
0186E22	IBSC	yes
0187H11	IBSC
0187I24	IBSC
0187N01	IBSC	yes
0187P12	IBSC
0188C03	IBSC
0188F17	IBSC
0188M04	IBSC	yes
0188N02	IBSC
0189P11	IBSC
0190B08	IBSC
0190L20	IBSC	yes
0191C15	IBSC
0191E18	IBSC
0191P05	IBSC
0192C08	IBSC	yes
0192D21	IBSC
0194B18	IBSC
0194D08	IBSC
0194M19	IBSC
0194M23	IBSC
0194O15	IBSC	yes
0195N02	IBSC
0196F12	IBSC
0196I10	IBSC
0196K24	IBSC
0196L22	IBSC
0197D18	IBSC
0197H12	IBSC
0197K23	IBSC
0197M24	IBSC	yes
0198J04	IBSC	yes
0198M14	IBSC
0199K15	IBSC	yes
0199O21	IBSC
0200O08	IBSC	yes
0203B16	IBSC	yes
0203E16	IBSC	yes
0203K18	IBSC
0203L20	IBSC
0204A24	IBSC
0204B05	IBSC	yes
0204I18	IBSC	yes
0204M14	IBSC	yes
0205G08	IBSC
0205M01	IBSC
0206M12	IBSC
0206N16	IBSC	yes
0207C23	IBSC
0207G02	IBSC
0207J09	IBSC
0207K08	IBSC	yes
0208K20	IBSC
0208M14	IBSC
0208P16	IBSC	yes
0209F01	IBSC	yes
0210A01	IBSC
0210B07	IBSC	yes
0210H06	IBSC	yes
0210K03	IBSC
0211D16	IBSC
0211E24	IBSC
0211G04	IBSC
0212C02	IBSC	yes
0213G04	IBSC
0213G22	IBSC
0213K10	IBSC
0213K12	IBSC
0214A23	IBSC	yes
0214E02	IBSC	yes
0214J15	IBSC	yes
0214J17	IBSC	yes
0214K04	IBSC
0214L05	IBSC
0214N06	IBSC	yes
0214P16	IBSC
0214P23	IBSC	yes
0215B11	IBSC
0215G19	IBSC	yes
0215O22	IBSC
0216D03	IBSC
0217B18	IBSC
0217B21	IBSC
0217D11	IBSC	yes
0217M01	IBSC
0217P05	IBSC	yes
0220A18	IBSC	yes
0220E14	IBSC
0220J01	IBSC
0221E01	IBSC
0221J01	IBSC
0221J12	IBSC
0221P08	IBSC
0222J19	IBSC
0222O19	IBSC	yes
0223J10	IBSC
0224C09	IBSC	yes
0224D10	IBSC
0224F21	IBSC	yes
0224H08	IBSC	yes
0224H16	IBSC
0224L09	IBSC
0224M24	IBSC	yes
0225A16	IBSC	yes
0225A23	IBSC
0225C15	IBSC	yes
0225C23	IBSC	yes
0225D08	IBSC	yes
0225G07	IBSC
0226B16	IBSC
0226C06	IBSC
0226E03	IBSC
0226E15	IBSC	yes
0226I18	IBSC
0226J03	IBSC
0226L11	IBSC	yes
0226M07	IBSC
0227E09	IBSC
0227I06	IBSC
0227K05	IBSC
0228P05	IBSC
0229I11	IBSC
0229L21	IBSC	yes
0229N09	IBSC	yes
0230C05	IBSC
0230I16	IBSC
0230J22	IBSC
0230M17	IBSC
0231A23	IBSC
0231G17	IBSC	yes
0231H07	IBSC
0231J17	IBSC	yes
0231O11	IBSC	yes
0232C02	IBSC
0232C09	IBSC
0233A09	IBSC
0233B04	IBSC
0234A20	IBSC
0234B19	IBSC
0234C02	IBSC
0234D03	IBSC
0234F07	IBSC	yes
0234K08	IBSC
0234L18	IBSC	yes
0234L21	IBSC
0234P02	IBSC	yes
0235B04	IBSC	yes
0235C04	IBSC
0235D18	IBSC	yes
0235E02	IBSC
0235G08	IBSC	yes
0235I22	IBSC
0236G19	IBSC
0236H15	IBSC	yes
0236I13	IBSC
0236I22	IBSC
0236P01	IBSC
0236P10	IBSC	yes
0237A05	IBSC
0237A07	IBSC
0237B03	IBSC
0237B23	IBSC	yes
0237E09	IBSC
0237G01	IBSC	yes
0237L11	IBSC
0237O18	IBSC
0237P08	IBSC	yes
0238A04	IBSC
0238C04	IBSC
0238C09	IBSC
0238O03	IBSC
0239A20	IBSC	yes
0239C15	IBSC	yes
0239G16	IBSC
0239J07	IBSC	yes
0239L06	IBSC
0240A06	IBSC
0240A08	IBSC
0240A24	IBSC
0240C13	IBSC
0240F24	IBSC
0240I01	IBSC	yes
0240M09	IBSC
0241A21	IBSC	yes
0241D11	IBSC	yes
0241E21	IBSC	yes
0241K19	IBSC	yes
0241K21	IBSC	yes
0241L17	IBSC	yes
0241M03	IBSC
0241O17	IBSC
0242A23	IBSC
0242B02	IBSC	yes
0242C01	IBSC
0242H05	IBSC
0242I20	IBSC	yes
0242L08	IBSC
0242L10	IBSC
0242L22	IBSC	yes
0243B01	IBSC
0243B17	IBSC
0243D14	IBSC
0243G05	IBSC
0243L10	IBSC	yes
0244A16	IBSC
0244G12	IBSC	yes
0244O20	IBSC
0244P23	IBSC	yes
0245G01	IBSC
0245G24	IBSC
0245K15	IBSC
0246K24	IBSC
0246L10	IBSC
0246M02	IBSC
0246O12	IBSC
0247A07	IBSC
0247E12	IBSC	yes
0247O20	IBSC	yes
0248B24	IBSC
0248I19	IBSC	yes
0249D06	IBSC	yes
0249I19	IBSC	yes
0249M18	IBSC
0250B08	IBSC
0250C11	IBSC
0250J20	IBSC
0250K13	IBSC	yes
0250K23	IBSC
0250P11	IBSC
0251A24	IBSC
0251D11	IBSC
0251D15	IBSC
0251G01	IBSC
0251I08	IBSC
0251I09	IBSC	yes
0252E11	IBSC
0252G19	IBSC
0252H16	IBSC
0252J04	IBSC
0252M10	IBSC	yes
0253J08	IBSC	yes
0253K07	IBSC	yes
0253L01	IBSC	yes
0254A20	IBSC
0254C19	IBSC
0254G04	IBSC	yes
0254I06	IBSC
0254N03	IBSC
0254N17	IBSC	yes
0255C08	IBSC	yes
0255E22	IBSC
0255O06	IBSC
0255O07	IBSC
0256D11	IBSC	yes
0256I23	IBSC
0256M21	IBSC
0256M22	IBSC
0256P01	IBSC
0256P19	IBSC
0257J11	IBSC	yes
0257K07	IBSC
0257O19	IBSC	yes
0257P24	IBSC
0258C12	IBSC
0258D11	IBSC
0258D22	IBSC
0258H12	IBSC
0258I11	IBSC
0258O12	IBSC
0258P05	IBSC
0258P21	IBSC	yes
0259D04	IBSC
0259E09	IBSC
0259H10	IBSC
0259H19	IBSC
0259J03	IBSC
0259M20	IBSC	yes
0260D20	IBSC
0260E15	IBSC
0260F21	IBSC	yes
0260G21	IBSC	yes
0260M22	IBSC
0260O24	IBSC
0260P20	IBSC	yes
0261C05	IBSC
0261D13	IBSC	yes
0261K19	IBSC	yes
0261M10	IBSC	yes
0261M12	IBSC
0262H03	IBSC
0262I17	IBSC
0262J24	IBSC
0262L13	IBSC	yes
0262M19	IBSC	yes
0262O15	IBSC
0263B11	IBSC	yes
0263B12	IBSC	yes
0263F11	IBSC
0263N03	IBSC	yes
0263P14	IBSC	yes
0264C01	IBSC
0264D01	IBSC	yes
0264G07	IBSC
0264I11	IBSC
0264I19	IBSC	yes
0264K05	IBSC	yes
0264P11	IBSC
0265H13	IBSC	yes
0265I15	IBSC	yes
0265N11	IBSC
0266C08	IBSC
0266F21	IBSC	yes
0266G02	IBSC	yes
0266G16	IBSC
0266M10	IBSC
0267F23	IBSC
0267M08	IBSC
0267N06	IBSC
0268D18	IBSC
0268E23	IBSC
0268G10	IBSC
0268H16	IBSC
0268J21	IBSC
0268L13	IBSC
0269D09	IBSC
0270D18	IBSC
0270L07	IBSC
0270N14	IBSC
0270O06	IBSC
0271E18	IBSC	yes
0271G05	IBSC
0271G20	IBSC	yes
0271J23	IBSC
0271L16	IBSC	yes
0271P06	IBSC	yes
0272C23	IBSC
0272D13	IBSC
0272F06	IBSC	yes
0272H15	IBSC	yes
0272H22	IBSC
0272I20	IBSC
0272K07	IBSC
0272O07	IBSC
0272P03	IBSC
0273B11	IBSC
0273B20	IBSC	yes
0273E23	IBSC
0273J08	IBSC	yes
0273K15	IBSC
0273L07	IBSC
0274E14	IBSC	yes
0274F18	IBSC
0274G15	IBSC
0275B02	IBSC
0275D02	IBSC
0275D11	IBSC
0275F11	IBSC
0275J19	IBSC
0275K06	IBSC
0276C19	IBSC	yes
0276O22	IBSC
0277D24	IBSC	yes
0277J13	IBSC
0277K16	IBSC	yes
0277K18	IBSC	yes
0277O06	IBSC
0277P19	IBSC	yes
0278A20	IBSC	yes
0278E24	IBSC
0278F01	IBSC
0278H23	IBSC	yes
0278L06	IBSC
0278N23	IBSC
0279E13	IBSC
0279N04	IBSC
0279P11	IBSC
0280D10	IBSC
0280E04	IBSC	yes
0280G08	IBSC
0280G12	IBSC
0280G14	IBSC	yes
0280I03	IBSC
0280K15	IBSC	yes
0280L05	IBSC
0281D07	IBSC	yes
0281J18	IBSC	yes
0282A15	IBSC	yes
0282B09	IBSC	yes
0282C03	IBSC
0282C14	IBSC	yes
0282I15	IBSC	yes
0282K08	IBSC
0282N24	IBSC
0283C03	IBSC
0283C05	IBSC
0283I11	IBSC
0283L18	IBSC	yes
0283M02	IBSC
0283O08	IBSC	yes
0283O18	IBSC
0283P04	IBSC	yes
0284D10	IBSC
0284E01	IBSC
0284E17	IBSC
0284I17	IBSC	yes
0284L18	IBSC
0284N11	IBSC
0284O16	IBSC	yes
0285E18	IBSC	yes
0285F02	IBSC	yes
0285I11	IBSC
0285I20	IBSC
0286G04	IBSC	yes
0286H06	IBSC	yes
0286H15	IBSC
0286J08	IBSC
0287F02	IBSC
0287G06	IBSC	yes
0287H04	IBSC	yes
0287J10	IBSC	yes
0287N11	IBSC	yes
0287P05	IBSC	yes
0288A11	IBSC	yes
0288A23	IBSC
0288B17	IBSC
0288J17	IBSC
0288N04	IBSC	yes
0289C21	IBSC
0290K01	IBSC
0290O19	IBSC
0291L23	IBSC
0292C12	IBSC
0292J18	IBSC
0292K18	IBSC	yes
0292N15	IBSC	yes
0293B08	IBSC	yes
0293C17	IBSC
0293E03	IBSC
0293H05	IBSC
0293J20	IBSC	yes
0293O16	IBSC
0294A16	IBSC	yes
0294D24	IBSC
0294E23	IBSC
0294I09	IBSC	yes
0294J14	IBSC
0295J13	IBSC
0295L22	IBSC	yes
0295N13	IBSC
0296A10	IBSC
0296C08	IBSC	yes
0296J11	IBSC
0297C03	IBSC
0298F07	IBSC	yes
0298I21	IBSC
0298J10	IBSC
0298O17	IBSC
0299B01	IBSC	yes
0299G07	IBSC
0299H20	IBSC
0299J10	IBSC
0300A09	IBSC
0300D19	IBSC	yes
0300K24	IBSC	yes
0300O21	IBSC
0301A03	IBSC	yes
0301C08	IBSC
0301D09	IBSC
0301H19	IBSC	yes
0301I11	IBSC
0301I21	IBSC
0301L03	IBSC
0302B03	IBSC
0302H21	IBSC
0302L07	IBSC	yes
0302M05	IBSC
0302P15	IBSC	yes
0303B04	IBSC
0303P14	IBSC
0305B18	IBSC	yes
0305G07	IBSC	yes
0305H14	IBSC
0305J14	IBSC
0305L07	IBSC
0305M16	IBSC	yes
0306C15	IBSC
0306E02	IBSC	yes
0306G21	IBSC
0306K02	IBSC
0306N10	IBSC	yes
0307G15	IBSC	yes
0307I03	IBSC	yes
0308D24	IBSC
0308E12	IBSC
0308F17	IBSC
0309E14	IBSC
0309K16	IBSC
0309N02	IBSC
0310A17	IBSC	yes
0310I10	IBSC	yes
0311A16	IBSC
0311F13	IBSC
0311F16	IBSC
0311I16	IBSC
0311J16	IBSC
0311K12	IBSC
0311L15	IBSC
0311P23	IBSC	yes
0312C03	IBSC
0312D09	IBSC
0312H11	IBSC	yes
0312K12	IBSC	yes
0312P06	IBSC
0313B18	IBSC
0313C20	IBSC
0313E09	IBSC
0313G19	IBSC	yes
0313I12	IBSC	yes
0313J16	IBSC	yes
0314B03	IBSC
0314B16	IBSC	yes
0314G13	IBSC
0314G16	IBSC	yes
0314K09	IBSC
0314N14	IBSC	yes
0314O10	IBSC
0314P11	IBSC	yes
0315A01	IBSC
0315I20	IBSC	yes
0315K10	IBSC	yes
0315O18	IBSC
0316C22	IBSC
0316D17	IBSC
0316G15	IBSC
0316H03	IBSC
0316I23	IBSC
0317H22	IBSC
0317M09	IBSC
0317N11	IBSC
0317P07	IBSC	yes
0318G23	IBSC
0319D05	IBSC
0319G10	IBSC	yes
0319O19	IBSC	yes
0320B19	IBSC
0320D10	IBSC
0320J11	IBSC
0320J19	IBSC
0320L20	IBSC
0321D07	IBSC	yes
0321D08	IBSC
0321D14	IBSC
0321I14	IBSC	yes
0321J18	IBSC
0322B05	IBSC	yes
0322F15	IBSC
0322N15	IBSC
0323A12	IBSC	yes
0323D21	IBSC
0323F22	IBSC
0323L21	IBSC
0323O16	IBSC
0324A20	IBSC
0324B08	IBSC	yes
0324B17	IBSC	yes
0324F18	IBSC
0324H07	IBSC	yes
0324H20	IBSC
0324I01	IBSC
0324K14	IBSC	yes
0325F23	IBSC	yes
0325M09	IBSC	yes
0325M13	IBSC
0325N20	IBSC
0326J12	IBSC
0326K14	IBSC
0327G14	IBSC
0327I20	IBSC
0328A10	IBSC
0328B15	IBSC	yes
0328E19	IBSC	yes
0328H23	IBSC
0328I07	IBSC	yes
0328L03	IBSC	yes
0328O21	IBSC
0329D17	IBSC
0329E13	IBSC	yes
0329F14	IBSC
0329J09	IBSC
0329L13	IBSC
0329M04	IBSC	yes
0330D10	IBSC
0330G14	IBSC	yes
0330H14	IBSC	yes
0331C02	IBSC
0331C13	IBSC
0331H19	IBSC
0331I14	IBSC
0331L01	IBSC
0332A16	IBSC	yes
0332B14	IBSC
0332K14	IBSC
0332M12	IBSC
0332O16	IBSC
0333A09	IBSC
0333A18	IBSC	yes
0333B02	IBSC	yes
0333C24	IBSC	yes
0333D13	IBSC	yes
0333E20	IBSC
0333H20	IBSC
0333L14	IBSC
0333P01	IBSC
0334A01	IBSC
0334A06	IBSC	yes
0334B21	IBSC
0334D15	IBSC	yes
0334I01	IBSC	yes
0334I03	IBSC
0334J20	IBSC
0334K11	IBSC	yes
0334P11	IBSC	yes
0335D06	IBSC
0335E10	IBSC
0335F07	IBSC	yes
0335G24	IBSC
0335I03	IBSC	yes
0335I17	IBSC
0335M19	IBSC
0336A03	IBSC	yes
0336A17	IBSC
0336E06	IBSC
0336H06	IBSC
0336I01	IBSC
0336I24	IBSC	yes
0337F14	IBSC	yes
0337J01	IBSC	yes
0337L01	IBSC
0338C15	IBSC	yes
0338H05	IBSC	yes
0339K01	IBSC
0339K02	IBSC
0339K12	IBSC
0340A23	IBSC
0341A19	IBSC
0341B05	IBSC
0341G04	IBSC	yes
0341G11	IBSC	yes
0341I06	IBSC
0341N04	IBSC	yes
0342E13	IBSC
0342P10	IBSC	yes
0343B12	IBSC
0343C05	IBSC
0343D06	IBSC	yes
0343G10	IBSC	yes
0343M03	IBSC
0344P13	IBSC
0345A24	IBSC
0345B13	IBSC	yes
0345G24	IBSC
0345K04	IBSC
0345P04	IBSC
0346F01	IBSC
0346I23	IBSC
0346J06	IBSC
0346K08	IBSC
0346N18	IBSC
0346P02	IBSC
0347E21	IBSC	yes
0347E22	IBSC
0347F16	IBSC
0347J07	IBSC
0348A09	IBSC
0348M23	IBSC
0348P01	IBSC	yes
0349F15	IBSC	yes
0349H04	IBSC
0350K06	IBSC	yes
0350N18	IBSC
0351G22	IBSC
0351I20	IBSC
0351K04	IBSC
0351K09	IBSC
0351L23	IBSC
0351N15	IBSC
0351O20	IBSC
0352I19	IBSC
0352L01	IBSC
0353D24	IBSC
0353I12	IBSC
0353J11	IBSC	yes
0353L02	IBSC
0353M18	IBSC
0353P01	IBSC	yes
0354F03	IBSC	yes
0354M17	IBSC
0355K12	IBSC
0356F14	IBSC
0356I08	IBSC
0356N15	IBSC
0357B07	IBSC
0357G07	IBSC	yes
0357H15	IBSC
0357M01	IBSC
0357M23	IBSC
0357N15	IBSC
0358C20	IBSC	yes
0358E10	IBSC
0359A01	IBSC
0359A04	IBSC
0359K04	IBSC
0360A14	IBSC	yes
0360C09	IBSC
0360N22	IBSC
0360O22	IBSC
0361D20	IBSC
0361E15	IBSC
0361J15	IBSC
0361L11	IBSC	yes
0361L12	IBSC
0361M02	IBSC
0362E19	IBSC
0362K14	IBSC	yes
0362M12	IBSC	yes
0362N11	IBSC
0363D17	IBSC	yes
0363G11	IBSC	yes
0363K12	IBSC	yes
0363N16	IBSC	yes
0364C07	IBSC
0365C22	IBSC
0365D12	IBSC	yes
0365E24	IBSC	yes
0365M22	IBSC
0365P03	IBSC
0366A19	IBSC	yes
0366C06	IBSC
0366H14	IBSC
0366I07	IBSC	yes
0366J17	IBSC
0366M19	IBSC
0366N02	IBSC	yes
0366N14	IBSC	yes
0367F04	IBSC	yes
0367F16	IBSC
0367I15	IBSC
0367M02	IBSC
0367M09	IBSC
0367M12	IBSC
0367N19	IBSC
0367P10	IBSC
0368B18	IBSC
0368F18	IBSC
0368G13	IBSC
0368H23	IBSC
0368N18	IBSC	yes
0368P10	IBSC
0369B03	IBSC	yes
0369B17	IBSC	yes
0369E23	IBSC
0369I04	IBSC	yes
0369K22	IBSC
0369N14	IBSC
0369O10	IBSC	yes
0370B06	IBSC
0370I08	IBSC
0370O01	IBSC	yes
0371B04	IBSC	yes
0371E09	IBSC
0371F13	IBSC	yes
0371F23	IBSC	yes
0371H19	IBSC
0371K22	IBSC	yes
0371N23	IBSC
0371P01	IBSC
0372C23	IBSC
0372E10	IBSC	yes
0372F17	IBSC
0372I03	IBSC	yes
0372J07	IBSC
0372N06	IBSC	yes
0373D20	IBSC
0373F23	IBSC
0373H12	IBSC
0373K06	IBSC
0373N14	IBSC
0373P07	IBSC	yes
0373P15	IBSC	yes
0374E20	IBSC
0374E24	IBSC	yes
0374F20	IBSC	yes
0374I24	IBSC	yes
0374J19	IBSC
0374K23	IBSC	yes
0374O19	IBSC
0375F14	IBSC
0376B03	IBSC
0376E12	IBSC	yes
0376F23	IBSC	yes
0376G08	IBSC
0376H03	IBSC
0376O20	IBSC	yes
0377F15	IBSC
0377G09	IBSC
0378E10	IBSC
0378O07	IBSC	yes
0379C19	IBSC
0379G06	IBSC	yes
0379P06	IBSC	yes
0380C18	IBSC	yes
0380G06	IBSC	yes
0380P17	IBSC	yes
0381B07	IBSC
0381J02	IBSC
0381P21	IBSC
0382I01	IBSC
0382J15	IBSC	yes
0382J21	IBSC
0382N07	IBSC
0383A07	IBSC	yes
0383B06	IBSC
0383C04	IBSC
0383C13	IBSC	yes
0383D01	IBSC	yes
0383E16	IBSC
0383F01	IBSC
0383J23	IBSC
0383P23	IBSC	yes
0384A12	IBSC
0384D01	IBSC
0384E03	IBSC	yes
0384E07	IBSC
0384J03	IBSC
0384J21	IBSC
0384L13	IBSC	yes
0384L20	IBSC
0384M13	IBSC
0384P05	IBSC	yes
0384P09	IBSC
0384P11	IBSC
0385E04	IBSC	yes
0385G18	IBSC
0385H13	IBSC
0385H21	IBSC	yes
0386G04	IBSC	yes
0386N16	IBSC
0387A11	IBSC
0387F10	IBSC	yes
0387O15	IBSC	yes
0388A09	IBSC
0388J05	IBSC
0389D12	IBSC	yes
0389G04	IBSC	yes
0389H01	IBSC
0389I04	IBSC
0389L01	IBSC	yes
0390E02	IBSC
0390H12	IBSC
0390L10	IBSC	yes
0391B15	IBSC	yes
0391B23	IBSC
0391C07	IBSC	yes
0391F17	IBSC	yes
0391K06	IBSC
0391L17	IBSC
0391M24	IBSC
0392E06	IBSC	yes
0392E10	IBSC
0392E22	IBSC	yes
0392G18	IBSC
0393B18	IBSC
0393E04	IBSC
0393E24	IBSC
0393F10	IBSC
0393K06	IBSC
0394D06	IBSC
0394E12	IBSC
0394F03	IBSC
0394F21	IBSC
0394G18	IBSC	yes
0394I11	IBSC	yes
0394J08	IBSC
0394M16	IBSC
0395D14	IBSC	yes
0395H14	IBSC	yes
0395H19	IBSC	yes
0395I13	IBSC
0395K01	IBSC	yes
0395K20	IBSC
0395N09	IBSC	yes
0395O12	IBSC
0396F21	IBSC
0396I01	IBSC
0396K11	IBSC	yes
0396M06	IBSC	yes
0396O19	IBSC	yes
0397B11	IBSC
0397D22	IBSC	yes
0397H18	IBSC
0397J11	IBSC
0397J24	IBSC
0397K10	IBSC
0398F10	IBSC
0398G15	IBSC
0398I10	IBSC	yes
0398K23	IBSC
0398N07	IBSC
0398O14	IBSC
0399G05	IBSC
0399L23	IBSC	yes
0399O06	IBSC
0400F23	IBSC
0400G09	IBSC	yes
0401E21	IBSC	yes
0401J16	IBSC	yes
0401P08	IBSC	yes
0402E14	IBSC
0402F21	IBSC
0402F22	IBSC
0402G21	IBSC
0402K12	IBSC	yes
0403B15	IBSC	yes
0403C04	IBSC	yes
0403G01	IBSC
0404A14	IBSC
0404B11	IBSC
0404B24	IBSC
0404D04	IBSC
0404F24	IBSC	yes
0404O14	IBSC
0404P14	IBSC
0406E01	IBSC
0406H19	IBSC
0406K20	IBSC	yes
0406M10	IBSC
0406M11	IBSC	yes
0407A03	IBSC	yes
0407H14	IBSC
0407I21	IBSC
0407O08	IBSC
0407O14	IBSC
0408A21	IBSC
0408F15	IBSC
0408G21	IBSC
0408H14	IBSC
0409I01	IBSC
0409M08	IBSC
0410E04	IBSC	yes
0410G06	IBSC	yes
0410J02	IBSC
0410K06	IBSC
0410K22	IBSC
0411E05	IBSC
0412C05	IBSC
0412C24	IBSC
0412K18	IBSC	yes
0412O18	IBSC
0413N13	IBSC
0413O07	IBSC	yes
0414C23	IBSC
0414M21	IBSC	yes
0415C07	IBSC
0415E05	IBSC	yes
0415P05	IBSC
0416B22	IBSC
0416C09	IBSC
0416C24	IBSC
0416H01	IBSC
0416J09	IBSC
0416L17	IBSC
0417E14	IBSC	yes
0417P09	IBSC	yes
0417P16	IBSC
0418F22	IBSC
0418F23	IBSC	yes
0418H24	IBSC	yes
0418J08	IBSC	yes
0418P15	IBSC
0419H12	IBSC
0419H16	IBSC	yes
0420D07	IBSC
0420D10	IBSC	yes
0420G21	IBSC
0420J19	IBSC
0421N20	IBSC
0422E19	IBSC
0422F17	IBSC
0422H20	IBSC
0422J04	IBSC	yes
0423A21	IBSC
0423D17	IBSC
0423H18	IBSC	yes
0423N05	IBSC
0424E16	IBSC	yes
0424G19	IBSC
0424J02	IBSC
0424O24	IBSC	yes
0425D19	IBSC
0425O23	IBSC
0426B12	IBSC
0426B23	IBSC
0426C07	IBSC
0426C23	IBSC
0426G13	IBSC
0426G24	IBSC
0426H13	IBSC
0426I24	IBSC	yes
0426K20	IBSC
0426O05	IBSC
0426O21	IBSC
0427B06	IBSC	yes
0427B15	IBSC
0427J19	IBSC
0428C15	IBSC
0428J23	IBSC	yes
0428N03	IBSC
0429C22	IBSC	yes
0430D14	IBSC	yes
0431A06	IBSC
0431D12	IBSC
0431D14	IBSC
0431G03	IBSC
0431K06	IBSC
0431L22	IBSC
0431O12	IBSC
0432B18	IBSC
0432N12	IBSC
0433H06	IBSC
0433O06	IBSC
0433O15	IBSC
0433P07	IBSC
0434A01	IBSC
0435A22	IBSC	yes
0435B24	IBSC	yes
0435F06	IBSC	yes
0435L03	IBSC
0435M13	IBSC
0436C23	IBSC
0436K21	IBSC
0437C16	IBSC
0437F22	IBSC
0437K03	IBSC	yes
0437L18	IBSC
0438A11	IBSC
0438B07	IBSC
0438H24	IBSC
0438K11	IBSC
0438L17	IBSC
0438L18	IBSC	yes
0438O22	IBSC	yes
0439C02	IBSC	yes
0439E05	IBSC
0439K19	IBSC	yes
0439L08	IBSC
0440B14	IBSC
0440C07	IBSC
0440C15	IBSC
0441C03	IBSC
0441E09	IBSC
0441G09	IBSC
0441P01	IBSC
0442B15	IBSC
0442H21	IBSC
0443A20	IBSC	yes
0443D09	IBSC	yes
0444A06	IBSC
0444N07	IBSC	yes
0445C13	IBSC
0445E15	IBSC	yes
0445K01	IBSC
0446B13	IBSC
0446H14	IBSC
0446H20	IBSC	yes
0446N16	IBSC
0448B24	IBSC	yes
0448C02	IBSC
0448G06	IBSC	yes
0448K22	IBSC
0448M06	IBSC
0448M12	IBSC	yes
0448N10	IBSC
0449A24	IBSC	yes
0449E18	IBSC	yes
0449J04	IBSC
0449K01	IBSC
0449M10	IBSC
0450B16	IBSC	yes
0451K12	IBSC
0451O14	IBSC	yes
0451P13	IBSC	yes
0452H02	IBSC
0452L08	IBSC
0452O07	IBSC
0453B24	IBSC
0453C17	IBSC
0453J06	IBSC	yes
0454B23	IBSC	yes
0454E19	IBSC
0454G20	IBSC	yes
0454H20	IBSC	yes
0454I16	IBSC
0455F22	IBSC
0456F24	IBSC	yes
0457M07	IBSC
0457N20	IBSC
0460A10	IBSC
0460K05	IBSC	yes
0461I12	IBSC
0461K12	IBSC
0463P18	IBSC
0464L04	IBSC
0465B06	IBSC	yes
0465G01	IBSC	yes
0465H17	IBSC	yes
0466K03	IBSC
0466K22	IBSC
0466L17	IBSC
0466N06	IBSC
0466N14	IBSC
0467A22	IBSC
0467B06	IBSC	yes
0467D01	IBSC
0467D14	IBSC
0467E03	IBSC	yes
0467I17	IBSC
0467M06	IBSC	yes
0467M15	IBSC
0467O05	IBSC
0467O23	IBSC
0468A21	IBSC
0468D16	IBSC
0468D24	IBSC
0468F21	IBSC
0468J14	IBSC
0468P09	IBSC
0468P22	IBSC
0469A22	IBSC
0469G08	IBSC
0469I10	IBSC
0469K08	IBSC	yes
0470A04	IBSC
0470B14	IBSC
0470C23	IBSC	yes
0470I19	IBSC
0470J05	IBSC	yes
0470J14	IBSC	yes
0470J18	IBSC
0470K11	IBSC
0470K18	IBSC
0470M18	IBSC
0471A24	IBSC
0471D20	IBSC	yes
0471G02	IBSC	yes
0471I12	IBSC	yes
0471N17	IBSC
0471O16	IBSC
0472C01	IBSC
0472D09	IBSC
0472F06	IBSC
0472I15	IBSC
0472J17	IBSC
0472L16	IBSC	yes
0472M03	IBSC	yes
0472P04	IBSC	yes
0472P12	IBSC
0473H14	IBSC
0473P05	IBSC	yes
0474A07	IBSC	yes
0474G05	IBSC
0474N23	IBSC	yes
0474O04	IBSC
0474O16	IBSC
0475D05	IBSC	yes
0475F08	IBSC	yes
0475G17	IBSC	yes
0475K23	IBSC
0475L04	IBSC
0475L08	IBSC
0475M22	IBSC
0476B18	IBSC	yes
0476J11	IBSC	yes
0476J24	IBSC
0476L09	IBSC
0476O11	IBSC
0477D09	IBSC
0477K11	IBSC
0477K13	IBSC	yes
0477O01	IBSC
0477O07	IBSC
0477O10	IBSC
0477P18	IBSC
0478E12	IBSC
0478F05	IBSC
0478H24	IBSC
0478I11	IBSC	yes
0478J24	IBSC	yes
0478M10	IBSC
0479C07	IBSC
0479D21	IBSC
0479F23	IBSC
0479G13	IBSC
0479N07	IBSC	yes
0480A17	IBSC
0480D22	IBSC
0480E02	IBSC
0480H13	IBSC
0480K23	IBSC
0480N21	IBSC
0481A06	IBSC
0481A08	IBSC	yes
0481A11	IBSC
0481J08	IBSC
0481K16	IBSC
0483A05	IBSC
0484D03	IBSC
0484N19	IBSC
0485E14	IBSC
0485E16	IBSC	yes
0485F14	IBSC	yes
0486A04	IBSC
0486B21	IBSC
0486K09	IBSC	yes
0486P08	IBSC
0487D02	IBSC
0487O17	IBSC
0488N02	IBSC	yes
0489D17	IBSC
0489E01	IBSC
0489F09	IBSC	yes
0490F02	IBSC	yes
0490I14	IBSC
0490K16	IBSC	yes
0491C07	IBSC	yes
0491G10	IBSC
0492B05	IBSC
0492C14	IBSC	yes
0492H15	IBSC	yes
0492J09	IBSC
0492J24	IBSC
0493D08	IBSC
0493D21	IBSC
0493P10	IBSC
0494A21	IBSC
0494E22	IBSC
0494J04	IBSC
0494J24	IBSC
0494P15	IBSC
0495D18	IBSC
0495F24	IBSC
0495J02	IBSC
0495M03	IBSC
0495M13	IBSC
0496E12	IBSC
0496F16	IBSC
0496G20	IBSC
0496L09	IBSC
0496P09	IBSC
0497C01	IBSC
0497D08	IBSC	yes
0497E06	IBSC
0497H16	IBSC
0497O16	IBSC	yes
0498D23	IBSC
0498E18	IBSC
0498L09	IBSC	yes
0498N09	IBSC
0499B17	IBSC
0499B18	IBSC
0499E22	IBSC	yes
0499G08	IBSC
0499H24	IBSC
0500E15	IBSC	yes
0500F19	IBSC
0500J15	IBSC
0501E09	IBSC
0502C24	IBSC
0502N08	IBSC
0503H11	IBSC
0504M13	IBSC	yes
0506A11	IBSC
0506F13	IBSC	yes
0507G08	IBSC	yes
0507H17	IBSC
0508J20	IBSC
0508L16	IBSC
0510D08	IBSC
0510H08	IBSC
0510I03	IBSC
0510L12	IBSC
0511K08	IBSC
0512D19	IBSC
0513K07	IBSC	yes
0515C09	IBSC
0516J19	IBSC	yes
0517D04	IBSC
0517E18	IBSC
0517J06	IBSC
0518N09	IBSC	yes
0519F07	IBSC	yes
0519F10	IBSC
0519I09	IBSC	yes
0521E13	IBSC
0521J01	IBSC
0521J23	IBSC
0521O01	IBSC
0522C20	IBSC	yes
0522D08	IBSC
0522E08	IBSC
0522E15	IBSC
0522F10	IBSC	yes
0522H08	IBSC
0522I21	IBSC
0522J06	IBSC	yes
0522J21	IBSC
0522O07	IBSC	yes
0522P15	IBSC
0523P01	IBSC
0524G20	IBSC	yes
0524N09	IBSC
0525D14	IBSC
0525H11	IBSC
0525J11	IBSC
0526D09	IBSC	yes
0526I15	IBSC	yes
0526M11	IBSC
0526P07	IBSC
0527M20	IBSC
0528B22	IBSC
0528C15	IBSC
0528E01	IBSC
0530P23	IBSC	yes
0533E13	IBSC
0535K16	IBSC	yes
0543J14	IBSC	yes
0545D03	IBSC
0545E16	IBSC
0545G08	IBSC
0545K07	IBSC
0545N14	IBSC	yes
0545O15	IBSC	yes
0548D01	IBSC
0548H20	IBSC	yes
0548N22	IBSC	yes
0548O16	IBSC	yes
0549E10	IBSC	yes
0549F07	IBSC
0549F09	IBSC	yes
0549G13	IBSC
0549J13	IBSC
0549K14	IBSC
0550C15	IBSC
0551D09	IBSC
0551F04	IBSC	yes
0551K24	IBSC	yes
0552B19	IBSC	yes
0552H13	IBSC	yes
0553D15	IBSC	yes
0553K12	IBSC	yes
0553M15	IBSC
0554A12	IBSC
0554M20	IBSC
0554O15	IBSC
0555D16	IBSC
0555O10	IBSC
0556D08	IBSC
0556F02	IBSC
0556I08	IBSC	yes
0556M24	IBSC
0557B20	IBSC
0557G15	IBSC
0557H08	IBSC
0557K19	IBSC
0557P22	IBSC
0558H09	IBSC
0558J15	IBSC
0559A06	IBSC
0559E16	IBSC	yes
0559E19	IBSC
0559G07	IBSC
[truncated: 1,218 more rows]
